# Supplementary material for: CHIP protects lysosomes from CLN4 mutant-induced membrane damages
Source: bioRxiv. 2025 Feb 19:2025.02.18.638932. Preprint. [Version 1] doi: 10.1101/2025.02.18.638932 (PMC11870535; doi:10.1101/2025.02.18.638932)
Supplement: Supplement 2 [file media-2.xlsx]

## Sheet: 20240203_NIHlysosome
				Statistical fold change (FC) and p-value (t-test)										Go-term			Protein abundance
Notes	Gene	ProteinDescriptions	UniProtIds	FC L116d/WT	Pval L116d/WT	FC L116dCHIP/WT	Pval L116dCHIP/WT	FC L116ddTPR/WT	Pval L116ddTPR/WT	FC L116dCHIP/L116d	Pval L116dCHIP/L116d	FC L116ddTPR/L116d	Pval L116ddTPR/L116d	CellularComponent	BiologicalProcess	MolecularFunction	L116d_1	L116d_2	L116d_3	L116dCHIP_1	L116dCHIP_2	L116dCHIP_3	L116ddTPR_1	L116ddTPR_2	L116ddTPR_3	WT_1	WT_2	WT_3
lysosome	AP3B1	AP-3 complex subunit beta-1	O00203	1.32092	0.0417163	1.19858	0.116582	1.25787	0.0377935	0.907384	0.345303	0.952262	0.576799	lysosomal membrane,Golgi apparatus,membrane,AP-3 adaptor complex,clathrin adaptor complex,clathrin-coated vesicle membrane,axon cytoplasm	protein targeting to lysosome,intracellular protein transport,blood coagulation,anterograde axonal transport,melanosome organization,antigen processing and presentation, exogenous lipid antigen via MHC class Ib,anterograde synaptic vesicle transport,positive regulation of NK T cell differentiation	protein phosphatase binding,GTP-dependent protein binding	106188	128862	130140	122596	97992	110779	113894	107709	126153	88512.1	84856.8	103097
lysosome	MANBA	Beta-mannosidase	O00462	1.06871	0.807213	1.06503	0.766529	0.928602	0.762829	0.99656	0.985928	0.868903	0.550955	plasma membrane,azurophil granule membrane,lysosomal lumen,intracellular membrane-bounded organelle,lysosome	cellular protein modification process,oligosaccharide catabolic process,neutrophil degranulation,mannan catabolic process,glycoprotein catabolic process	beta-mannosidase activity,mannose binding	12080.4	17395	9836.51	12976.7	12351.4	13848.5	11012.1	13771.9	9374.14	8838.36	16706.3	11239.9
lysosome	AGRN	Agrin	O00468	1.22002	0.736245	1.34176	0.608604	1.3218	0.672808	1.09979	0.198328	1.08343	0.829827	extracellular region,basal lamina,Golgi lumen,cytosol,plasma membrane,integral component of membrane,cell junction,extracellular matrix,lysosomal lumen,synapse,extracellular exosome	retinoid metabolic process,glycosaminoglycan biosynthetic process,glycosaminoglycan catabolic process,cytoskeleton organization,signal transduction,G-protein coupled acetylcholine receptor signaling pathway,extracellular matrix organization,glycosaminoglycan metabolic process,receptor clustering,positive regulation of GTPase activity,clustering of voltage-gated sodium channels,positive regulation…	dystroglycan binding,structural constituent of cytoskeleton,calcium ion binding,protein binding,sialic acid binding,chondroitin sulfate binding,laminin binding,heparan sulfate proteoglycan binding	75872.1	80636.5	67797.2	84345.4	86028.6	76314.6	51925.6	131614	59480.2	33439.4	20015	130400
lysosome	MAN2B1	Lysosomal alpha-mannosidase	O00754	0.91383	0.68043	0.819225	0.296545	0.948567	0.707194	0.896474	0.678717	1.03801	0.870712	extracellular region,extracellular space,azurophil granule lumen,lysosomal lumen,extracellular exosome,vacuolar membrane	mannose metabolic process,cellular protein modification process,protein deglycosylation,oligosaccharide catabolic process,neutrophil degranulation	alpha-mannosidase activity,protein binding,carbohydrate binding,metal ion binding	30555.5	58896.5	42470.8	51272	34057.9	32935.4	52536.6	36550.5	47850.4	41860.6	47345.1	55156.7
lysosome	NCAN	Neurocan core protein	O14594	1.59581	0.341805	1.121	0.727971	0.87987	0.699475	0.702464	0.418613	0.551364	0.261528	extracellular region,proteinaceous extracellular matrix,Golgi lumen,lysosomal lumen	skeletal system development,cell adhesion,central nervous system development,extracellular matrix organization,glycosaminoglycan metabolic process,chondroitin sulfate biosynthetic process,chondroitin sulfate catabolic process,dermatan sulfate biosynthetic process	extracellular matrix structural constituent,calcium ion binding,hyaluronic acid binding,carbohydrate binding	28425	69660.4	34686.1	40188.7	23705	29373.4	24953.9	22865.7	25385.9	25859	15854.4	41486.9
lysosome	AP3D1	AP-3 complex subunit delta-1	O14617	1.0958	0.515891	1.07304	0.55327	1.07153	0.599767	0.979231	0.85692	0.977849	0.861588	Golgi membrane,lysosomal membrane,Golgi apparatus,plasma membrane,endosome membrane,membrane,AP-3 adaptor complex,terminal bouton,postsynapse,presynaptic endosome,axon cytoplasm	eye pigment biosynthetic process,intracellular protein transport,anterograde axonal transport,synaptic vesicle budding from endosome,melanosome organization,endosome to melanosome transport,antigen processing and presentation, exogenous lipid antigen via MHC class Ib,anterograde synaptic vesicle transport,synaptic vesicle membrane organization,positive regulation of NK T cell differentiation,regu…	transporter activity	125991	101702	139152	122102	130712	106413	100436	129221	129062	125077	118219	91477.7
lysosome	ABCD4	Lysosomal cobalamin transporter ABCD4	O14678	1.89611	0.153368	1.57203	0.372941	1.91814	0.145255	0.829082	0.523586	1.01162	0.946692	lysosomal membrane,peroxisome,peroxisomal membrane,endoplasmic reticulum membrane,integral component of membrane,ATP-binding cassette (ABC) transporter complex	cobalamin metabolic process,transmembrane transport,cellular response to leukemia inhibitory factor	ATP binding,ATPase activity, coupled to transmembrane movement of substances	22679	17471.8	27112.4	26969.1	17704.5	11093.1	19447.5	27287.6	21309.5	10100.6	4280.6	21093.1
lysosome	TPP1	Tripeptidyl-peptidase 1	O14773	0.954881	0.731943	0.977904	0.904763	0.934563	0.497124	1.02411	0.908131	0.978721	0.872933	mitochondrion,lysosome,melanosome,lysosomal lumen,extracellular exosome	proteolysis,lipid metabolic process,lysosome organization,nervous system development,central nervous system development,protein catabolic process,epithelial cell differentiation,IRE1-mediated unfolded protein response,peptide catabolic process,bone resorption,neuromuscular process controlling balance	endopeptidase activity,serine-type endopeptidase activity,protein binding,peptidase activity,serine-type peptidase activity,tripeptidyl-peptidase activity,peptide binding,metal ion binding	65621.8	91093.1	68700.3	101322	65689.1	63838.4	64459.8	77496.1	78662.6	70978	88520.9	76567.3
lysosome	HGS	Hepatocyte growth factor-regulated tyrosine kinase substrate	O14964	0.995942	0.971177	0.921388	0.239755	0.958269	0.687564	0.925143	0.502441	0.962174	0.77506	lysosome,endosome,early endosome,cytosol,early endosome membrane,multivesicular body membrane,ESCRT-0 complex,intracellular membrane-bounded organelle,extracellular exosome	protein targeting to lysosome,signal transduction,negative regulation of cell proliferation,membrane invagination,positive regulation of gene expression,negative regulation of platelet-derived growth factor receptor signaling pathway,endosomal transport,macroautophagy,negative regulation of angiogenesis,protein deubiquitination,negative regulation of vascular endothelial growth factor receptor si…	protein binding,protein domain specific binding,ubiquitin-like protein ligase binding,metal ion binding	162691	190366	138071	150607	152497	151259	184220	147215	141115	152166	162023	178940
lysosome	NPC1	NPC intracellular cholesterol transporter 1	O15118	1.34754	0.331912	1.18648	0.484847	1.17116	0.326296	0.880476	0.658672	0.869107	0.584768	extracellular region,nuclear envelope,lysosome,lysosomal membrane,endoplasmic reticulum,Golgi apparatus,integral component of plasma membrane,membrane,integral component of membrane,late endosome membrane,membrane raft,perinuclear region of cytoplasm,extracellular exosome	protein glycosylation,endocytosis,autophagy,lysosomal transport,signal transduction,adult walking behavior,cholesterol metabolic process,bile acid metabolic process,negative regulation of macroautophagy,cholesterol transport,membrane raft organization,cholesterol efflux,low-density lipoprotein particle clearance,response to drug,cholesterol homeostasis,response to cadmium ion,viral entry into hos…	virus receptor activity,receptor activity,transmembrane signaling receptor activity,protein binding,sterol transporter activity,cholesterol binding	109333	213371	140222	175750	96065.3	135781	146069	117855	138409	106555	94007.2	142973
lysosome	TM9SF1	Transmembrane 9 superfamily member 1	O15321	1.58068	0.481251	1.48656	0.319192	1.12876	0.790483	0.940452	0.910137	0.714098	0.604625	autophagosome membrane,lysosomal membrane,integral component of membrane,cytoplasmic vesicle	autophagy		32575.4	97937.5	28140.1	74069.9	41732.9	33402.7	52739.2	50572.8	9981.92	26022.7	34480.3	39867.1
lysosome	STX7	Syntaxin-7	O15400	1.14847	0.767449	0.774581	0.21638	0.609361	0.0799671	0.674444	0.475558	0.530584	0.335191	immunological synapse,lysosome,lysosomal membrane,endosome,early endosome,late endosome,plasma membrane,integral component of membrane,endocytic vesicle,SNARE complex,early endosome membrane,vesicle,azurophil granule,perinuclear region of cytoplasm,recycling endosome,extracellular exosome,tertiary granule,endomembrane system	positive regulation of T cell mediated cytotoxicity,intracellular protein transport,vesicle fusion,vesicle docking,organelle localization,regulation of molecular function,organelle assembly,positive regulation of receptor localization to synapse,regulation of protein localization to plasma membrane	SNARE binding,SNAP receptor activity,protein binding,chloride channel inhibitor activity,syntaxin binding	1.42688e+06	2743834	678023	1.07051e+06	1.1683e+06	1.03139e+06	1.1417e+06	781389	649575	1.76687e+06	1.24833e+06	1.2067e+06
lysosome	GYG2	Glycogenin-2	O15488											cytosol,lysosomal lumen	glycogen biosynthetic process,glycogen catabolic process	glycogenin glucosyltransferase activity,Requires Ontology	NaN	NaN	NaN	2635.52	3659.25	NaN	NaN	NaN	NaN	NaN	NaN	NaN
lysosome	DYNC1LI2	Cytoplasmic dynein 1 light intermediate chain 2	O43237	1.07456	0.605526	1.0049	0.97863	1.00221	0.98969	0.935169	0.625027	0.932666	0.561345	kinetochore,lysosome,late endosome,centrosome,cytosol,cytoplasmic dynein complex,microtubule,membrane	microtubule cytoskeleton organization,ER to Golgi vesicle-mediated transport,microtubule-based movement,sister chromatid cohesion,antigen processing and presentation of exogenous peptide antigen via MHC class II,protein homooligomerization,centrosome localization,cellular response to nerve growth factor stimulus	microtubule motor activity,ATP binding,dynein heavy chain binding	468684	485158	451219	510352	468223	335394	347136	493104	470212	540060	365224	402282
lysosome	LAMTOR5	Ragulator complex protein LAMTOR5	O43504	1.2823	0.670751	0.813671	0.570451	0.984857	0.966395	0.634541	0.475663	0.76804	0.645094	lysosome,lysosomal membrane,cytosol,Ragulator complex	cell cycle arrest,regulation of cell size,response to virus,regulation of macroautophagy,viral genome replication,positive regulation of TOR signaling,negative regulation of apoptotic process,negative regulation of cysteine-type endopeptidase activity involved in apoptotic process,protein localization to lysosome,cellular response to amino acid stimulus	protein binding,guanyl-nucleotide exchange factor activity,protein complex scaffold	329962	179826	56790.9	140956	126224	92337.3	192241	152203	90711.2	214588	77030.7	150228
lysosome	RNF13	E3 ubiquitin-protein ligase RNF13	O43567	2.89482	0.359677	1.46277	0.447475	1.14776	0.58868	0.505308	0.429455	0.396489	0.3773	Golgi membrane,nuclear inner membrane,nucleoplasm,lysosomal membrane,endoplasmic reticulum membrane,cytosol,integral component of membrane,late endosome membrane,intracellular membrane-bounded organelle	protein autoubiquitination	ubiquitin-protein transferase activity,protein binding,metal ion binding,ubiquitin protein ligase activity	10927.6	26459.9	NaN	9316.27	3994.52	15027.4	9678.06	4624.14	7933.34	6776.45	6138.85
lysosome	SYT7	Synaptotagmin-7	O43581	0.693552	0.334575	0.797189	0.491552	0.689256	0.31694	1.14943	0.570414	0.993807	0.979702	lysosome,lysosomal membrane,peroxisome,peroxisomal membrane,cytosol,plasma membrane,synaptic vesicle,integral component of membrane,cell junction,dendrite,phagocytic vesicle membrane,synaptic vesicle membrane,dense core granule,early phagosome,presynaptic membrane,neuronal cell body,terminal bouton,extracellular exosome	plasma membrane repair,vesicle fusion,phagocytosis,regulation of dopamine secretion,regulation of calcium ion-dependent exocytosis,synaptic vesicle recycling,positive regulation of calcium ion-dependent exocytosis,regulation of bone remodeling,calcium ion-regulated exocytosis of neurotransmitter,regulation of phagocytosis,regulation of insulin secretion,regulation of glucagon secretion,vesicle-me…	phosphatidylserine binding,calcium ion binding,protein binding,calmodulin binding,calcium-dependent phospholipid binding,phosphatidylinositol-4,5-bisphosphate binding,syntaxin binding,clathrin binding	454370	226717	358592	368845	497746	328447	260182	395885	377173	721703	454838	322524
lysosome	AP1G1	AP-1 complex subunit gamma-1	O43747	1.01195	0.923322	1.10494	0.399315	1.14376	0.382049	1.09189	0.459487	1.13026	0.422765	Golgi membrane,cytoplasm,lysosomal membrane,Golgi apparatus,cytosol,membrane,AP-type membrane coat adaptor complex,AP-1 adaptor complex,clathrin-coated vesicle,cytoplasmic vesicle membrane,clathrin-coated vesicle membrane,trans-Golgi network membrane,intracellular membrane-bounded organelle,recycling endosome	intracellular protein transport,antigen processing and presentation of exogenous peptide antigen via MHC class II,melanosome organization,endosome to melanosome transport,positive regulation of natural killer cell degranulation,positive regulation of natural killer cell mediated cytotoxicity,regulation of defense response to virus by virus,Golgi to lysosome transport	transporter activity,protein binding,Rab GTPase binding,kinesin binding,GTP-dependent protein binding	203644	155771	200830	220131	215796	175798	184920	254818	193483	213482	176415	163732
lysosome	SNX2	Sorting nexin-2	O60749	1.082	0.174405	1.06255	0.302338	1.1222	0.0772751	0.982027	0.644442	1.03715	0.260116	cytoplasm,lysosome,endosome,cytosol,endosome membrane,membrane,extrinsic component of membrane,lamellipodium,retromer complex,retromer, tubulation complex,early endosome membrane,macromolecular complex,extracellular exosome	intracellular protein transport,endocytosis,vesicle organization,early endosome to Golgi transport,retrograde transport, endosome to Golgi,protein oligomerization,lamellipodium morphogenesis	epidermal growth factor receptor binding,insulin receptor binding,protein binding,phosphatidylinositol binding,protein homodimerization activity,cadherin binding,protein heterodimerization activity,transferrin receptor binding,leptin receptor binding	261811	264810	278297	279428	253244	257780	285306	282418	267100	260756	227812	255352
lysosome	CTSV	Cathepsin L2	O60911			0.130874		0.216269						extracellular region,extracellular space,nucleolus,lysosome,microvillus,external side of plasma membrane,secretory granule,neuron projection,lysosomal lumen,perikaryon,apical part of cell,extracellular exosome	spermatogenesis,cellular response to starvation,response to glucose,multicellular organism aging,negative regulation of keratinocyte proliferation,protein autoprocessing,antigen processing and presentation of exogenous peptide antigen via MHC class II,nerve development,extracellular matrix disassembly,hair follicle morphogenesis,response to gonadotropin,regulation of keratinocyte differentiation,…	aminopeptidase activity,cysteine-type endopeptidase activity,serine-type endopeptidase activity,protein binding,cysteine-type peptidase activity,cysteine-type carboxypeptidase activity,kininogen binding,peptide binding,histone binding	NaN	NaN	NaN	NaN	NaN	4439.41	NaN	NaN	7336.13	NaN	NaN	33921.4
lysosome	SDC3	Syndecan-3	O75056	0.787961	0.455211	0.922763	0.790534	0.66951	0.285482	1.17108	0.43481	0.849674	0.304615	Golgi lumen,plasma membrane,cell surface,membrane,integral component of membrane,extracellular matrix,lysosomal lumen	retinoid metabolic process,glycosaminoglycan biosynthetic process,glycosaminoglycan catabolic process,cell migration,glycosaminoglycan metabolic process,leukocyte migration	protein binding,identical protein binding	117526	106531	96515.8	106894	106072	162450	109047	69467.2	93868	90904.1	195649	120284
lysosome	DNAJC13	DnaJ homolog subfamily C member 13	O75165	0.995754	0.961647	1.02458	0.856387	1.11876	0.19122	1.02895	0.827607	1.12353	0.136531	lysosomal membrane,cytosol,plasma membrane,endosome membrane,membrane,secretory granule membrane,early endosome membrane,azurophil granule membrane,intracellular membrane-bounded organelle,extracellular exosome,WASH complex	osteoblast differentiation,receptor-mediated endocytosis,endosome organization,protein transport,neutrophil degranulation,regulation of early endosome to recycling endosome transport,regulation of early endosome to late endosome transport	protein binding	67721.7	77703.6	81444.4	94267.5	68825.9	70343.3	86323.3	81450.1	87121.8	83820.4	67321.3	76695.3
lysosome	ATP6V1G1	V-type proton ATPase subunit G 1	O75348	1.73547	0.394517	1.09842	0.785057	0.861	0.582135	0.632921	0.46337	0.496118	0.328893	lysosomal membrane,cytosol,plasma membrane,vacuolar proton-transporting V-type ATPase complex,extracellular exosome	cellular iron ion homeostasis,insulin receptor signaling pathway,regulation of macroautophagy,transferrin transport,ion transmembrane transport,cellular response to increased oxygen levels,phagosome acidification,hydrogen ion transmembrane transport	protein binding,hydrogen-exporting ATPase activity, phosphorylative mechanism,ATPase binding	509074	1.67928e+06	635659	396197	454217	936964	686796	420420	293830	547580	525772	553878
lysosome	VAMP4	Vesicle-associated membrane protein 4	O75379	0.489055	0.157941	0.324727	0.0850018	0.240287	0.0629264	0.663989	0.503732	0.491329	0.344746	Golgi membrane,lysosome,endosome,Golgi apparatus,plasma membrane,synaptic vesicle,cell surface,transport vesicle,integral component of synaptic vesicle membrane,clathrin-coated vesicle membrane,SNARE complex,trans-Golgi network membrane	microtubule cytoskeleton organization,exocytosis,SNARE complex assembly,membrane organization,Golgi ribbon formation,ER to Golgi vesicle-mediated transport,Golgi to plasma membrane protein transport,vesicle fusion	SNARE binding,SNAP receptor activity,protein binding	44038.6	92840.6	19317.1	40047.4	31779.8	31885.5	35680.4	25189.3	15874.1	143709	110390	65285.5
lysosome	VPS26A	Vacuolar protein sorting-associated protein 26A	O75436	1.05304	0.599322	1.08469	0.302323	1.15417	0.0539991	1.03006	0.779008	1.09604	0.367051	lysosome,endosome,early endosome,cytosol,endosome membrane,retromer complex,retromer, cargo-selective complex,vesicle,extracellular exosome,tubular endosome	intracellular protein transport,Wnt signaling pathway,regulation of macroautophagy,retrograde transport, endosome to Golgi,retrograde transport, endosome to plasma membrane	protein binding,protein transporter activity	381760	443705	505382	496573	408001	466278	516304	452349	490010	428116	403484	432215
lysosome	GPC4	Glypican-4	O75487	1.25043	0.764168	1.07042	0.926102	1.10197	0.885921	0.856035	0.801984	0.88127	0.822867	proteinaceous extracellular matrix,nucleus,Golgi lumen,plasma membrane,integral component of plasma membrane,external side of plasma membrane,lysosomal lumen,anchored component of plasma membrane,extracellular exosome	retinoid metabolic process,glycosaminoglycan biosynthetic process,glycosaminoglycan catabolic process,cell proliferation,anatomical structure morphogenesis,regulation of signal transduction,glycosaminoglycan metabolic process,Wnt signaling pathway, planar cell polarity pathway	heparan sulfate proteoglycan binding,coreceptor activity involved in Wnt signaling pathway, planar cell polarity pathway	90318.1	19016.3	41033.2	28624.8	76011.1	24084	24483.3	67559.9	40471.4	23841.3	10829.7	85581.3
lysosome	CLN5	Ceroid-lipofuscinosis neuronal protein 5	O75503	1.12881	0.763924	1.04408	0.896465	1.05099	0.869298	0.924936	0.865775	0.931056	0.872623	lysosome,lysosomal membrane,endoplasmic reticulum,Golgi apparatus,cytosol,integral component of membrane,perinuclear region of cytoplasm,extracellular exosome	signal peptide processing,lysosomal lumen acidification,brain development,neurogenesis,protein catabolic process,retrograde transport, endosome to Golgi,neuron maturation,glycosylation,positive regulation of GTP binding	protein binding,mannose binding	7612.36	29290.1	21316.1	26897.4	9670.17	17280.8	27102.7	13237	13865	20393.8	16494.3	14686.7
lysosome	TOM1L1	TOM1-like protein 1	O75674	1.61618	0.151605	1.11643	0.687494	1.16901	0.686425	0.690785	0.146362	0.723321	0.322809	cytoplasm,lysosome,endosome,Golgi stack,cytosol,endosome membrane,extracellular exosome	intracellular protein transport,signal transduction,positive regulation of protein autophosphorylation,activation of protein kinase activity,ubiquitin-dependent protein catabolic process via the multivesicular body sorting pathway,negative regulation of mitotic nuclear division,regulation of DNA biosynthetic process	protein binding,SH3 domain binding,protein kinase binding,clathrin binding,protein kinase activator activity,ubiquitin binding	17027.6	17107.7	NaN	8621.98	10539.9	16208.4	19058.8	11374	6603.41	NaN	8978.79	12142.3
lysosome	FLOT1	Flotillin-1	O75955	1.09038	0.711786	1.11627	0.504187	1.31396	0.152135	1.02375	0.902127	1.20505	0.358103	uropod,lysosomal membrane,endosome,early endosome,microtubule organizing center,plasma membrane,caveola,cell-cell junction,cell-cell adherens junction,focal adhesion,membrane,integral component of membrane,basolateral plasma membrane,flotillin complex,lamellipodium,cytoplasmic vesicle,centriolar satellite,sarcolemma,melanosome,cell-cell contact zone,membrane raft,extracellular exosome,apical plas…	membrane raft assembly,positive regulation of cytokine production,positive regulation of protein phosphorylation,regulation of receptor internalization,axonogenesis,extracellular matrix disassembly,positive regulation of protein binding,positive regulation of synaptic transmission, dopaminergic,positive regulation of interferon-beta production,dsRNA transport,positive regulation of heterotypic ce…	protease binding,protein binding,ionotropic glutamate receptor binding,protein heterodimerization activity	768782	489517	886816	775712	772057	648296	802006	780527	1.00244e+06	481116	700596	785603
lysosome	TMEM63A	CSC1-like protein 1	O94886			Only in L116dCHIP		Only in L116ddTPR		1.06732		1.81221		lysosomal membrane,microtubule organizing center,plasma membrane,integral component of membrane,specific granule membrane,intracellular membrane-bounded organelle,extracellular exosome,tertiary granule membrane	ion transport,neutrophil degranulation	nucleic acid binding	5992.93	NaN	NaN	2824.99	2291.52	14072.5	10940.8	8598.44	13042	NaN	NaN	NaN
lysosome	AP2A2	AP-2 complex subunit alpha-2	O94973	0.813575	0.427963	0.81083	0.428288	0.874509	0.582503	0.996626	0.983951	1.0749	0.641718	cytosol,plasma membrane,AP-2 adaptor complex,endocytic vesicle membrane,secretory granule membrane,clathrin-coated endocytic vesicle membrane,cytoplasmic vesicle,endolysosome membrane,clathrin-coated endocytic vesicle,ficolin-1-rich granule membrane	intracellular protein transport,microtubule-based movement,antigen processing and presentation of exogenous peptide antigen via MHC class II,low-density lipoprotein particle receptor catabolic process,low-density lipoprotein particle clearance,neutrophil degranulation,ephrin receptor signaling pathway,regulation of defense response to virus by virus,Wnt signaling pathway, planar cell polarity pat…	molecular_function,protein binding,lipid binding,protein kinase binding,disordered domain specific binding,clathrin adaptor activity	416470	424856	565769	578950	413116	410282	509685	414228	588567	740536	610148	378836
lysosome	GABARAP	Gamma-aminobutyric acid receptor-associated protein	O95166	0.814578	0.649442	0.849009	0.570622	1.05076	0.855776	1.04227	0.933366	1.28995	0.584575	Golgi membrane,autophagosome membrane,lysosome,autophagosome,smooth endoplasmic reticulum,cytosol,microtubule,microtubule associated complex,plasma membrane,axoneme,actin cytoskeleton,cytoplasmic vesicle,cell body,perinuclear region of cytoplasm,sperm midpiece	autophagosome assembly,microtubule cytoskeleton organization,mitophagy,protein targeting,cellular response to nitrogen starvation,chemical synaptic transmission,extrinsic apoptotic signaling pathway via death domain receptors,macroautophagy,autophagosome maturation	protein binding,microtubule binding,ubiquitin protein ligase binding,beta-tubulin binding,GABA receptor binding	37711.1	5994.65	45704.3	17444.5	36541.5	39203.3	23485.5	48505.2	43343.6	46750	36075.2	26937.2
lysosome	SNAPIN	SNARE-associated protein Snapin	O95295	1.34213	0.657583	0.862295	0.653238	0.693384	0.473723	0.642483	0.531643	0.51663	0.427761	Golgi membrane,lysosomal membrane,synaptic vesicle,cell junction,secretory granule,synaptic vesicle membrane,BLOC-1 complex,synapse,perinuclear region of cytoplasm,BORC complex,axon cytoplasm	intracellular protein transport,lysosomal lumen acidification,neurotransmitter secretion,anterograde axonal transport,retrograde axonal transport,endosome to lysosome transport,negative regulation of neuron projection development,viral process,synaptic vesicle exocytosis,synaptic vesicle maturation,neuron projection development,synaptic vesicle fusion to presynaptic active zone membrane,lysosome …	SNARE binding,protein binding	23864.4	80451.1	19491.8	24294.7	23436.7	31812.7	39137.9	13496.7	11328	46525.6	23064.6	22656.7
lysosome	ZFYVE9	Zinc finger FYVE domain-containing protein 9	O95405	0.745482		0.624866		0.670713	0.43265	0.838204		0.899703		early endosome,cytosol,early endosome membrane,macromolecular complex,intracellular membrane-bounded organelle,lysosomal membrane	proteolysis,endocytosis,transforming growth factor beta receptor signaling pathway,SMAD protein complex assembly,SMAD protein import into nucleus,endosomal transport,intracellular protein transport,protein transport	protein binding,1-phosphatidylinositol binding,serine-type peptidase activity,protein domain specific binding,metal ion binding	10384.8	NaN	NaN	NaN	8704.57	NaN	13141.3	5545.14	NaN	14878.8	NaN	12981.8
lysosome	STARD3NL	STARD3 N-terminal-like protein	O95772	0.7667	0.24029	0.801565	0.447829	0.843878	0.385725	1.04547	0.882188	1.10066	0.588716	lysosomal membrane,cytosol,membrane,integral component of membrane,late endosome membrane,intracellular membrane-bounded organelle,organelle membrane contact site,endoplasmic reticulum membrane	C21-steroid hormone biosynthetic process,vesicle tethering to endoplasmic reticulum	protein binding,cholesterol binding,protein homodimerization activity,lipid binding	100186	84791.6	62577.4	122834	84401.6	51577.1	95510.8	103409	73555.4	135062	86801.2	101021
lysosome	AP2A1	AP-2 complex subunit alpha-1	O95782	0.953551	0.746819	0.999254	0.99574	1.03167	0.842057	1.04793	0.652894	1.08192	0.552934	cytosol,plasma membrane,membrane,basolateral plasma membrane,apical plasma membrane,AP-2 adaptor complex,clathrin coat of trans-Golgi network vesicle,endocytic vesicle membrane,clathrin-coated endocytic vesicle membrane,filopodium tip,endolysosome membrane,clathrin-coated endocytic vesicle	intracellular protein transport,Golgi to endosome transport,endocytosis,microtubule-based movement,positive regulation of neuron projection development,antigen processing and presentation of exogenous peptide antigen via MHC class II,low-density lipoprotein particle receptor catabolic process,low-density lipoprotein particle clearance,ephrin receptor signaling pathway,positive regulation of recep…	protein binding,protein C-terminus binding,protein kinase binding,low-density lipoprotein particle receptor binding,clathrin adaptor activity	582039	629534	742710	746950	600612	700389	781240	572480	760659	797559	715048	536872
lysosome	BCL10	B-cell lymphoma/leukemia 10	O95999	1.18835	0.576459	0.96494	0.912403	1.35741	0.0619171	0.811999	0.592687	1.14227	0.606408	immunological synapse,nucleus,cytoplasm,lysosome,cytosol,cytoplasmic microtubule,plasma membrane,CBM complex,macromolecular complex,membrane raft,perinuclear region of cytoplasm,T cell receptor complex,lipopolysaccharide receptor complex	B cell apoptotic process,neural tube closure,stimulatory C-type lectin receptor signaling pathway,toll-like receptor signaling pathway,response to molecule of bacterial origin,adaptive immune response,negative regulation of mature B cell apoptotic process,cellular defense response,I-kappaB kinase/NF-kappaB signaling,cell death,response to fungus,immunoglobulin mediated immune response,protein ubi…	protease binding,transcription coactivator activity,protein binding,protein C-terminus binding,transcription factor binding,enzyme binding,kinase binding,protein kinase binding,ubiquitin protein ligase binding,identical protein binding,protein kinase B binding,protein self-association,NF-kappaB binding,kinase activator activity	16931.8	25909.2	11504.7	6519.8	18723.2	18885.6	21398.5	18560.8	22117.9	15957.8	17717.7	12056.5
lysosome	ADA	Adenosine deaminase	P00813			2.21865		1.73012						extracellular space,lysosome,cytosol,plasma membrane,external side of plasma membrane,cell surface,membrane,cell junction,dendrite cytoplasm,neuronal cell body,cytoplasmic membrane-bounded vesicle lumen	response to hypoxia,histamine secretion,trophectodermal cell differentiation,liver development,placenta development,germinal center B cell differentiation,positive regulation of germinal center formation,negative regulation of leukocyte migration,negative regulation of mature B cell apoptotic process,adenosine catabolic process,deoxyadenosine catabolic process,cell adhesion,aging,purine ribonucle…	purine nucleoside binding,adenosine deaminase activity,protein binding,zinc ion binding		NaN	NaN	NaN	4541.08	NaN		3541.17	NaN	2046.77	NaN	NaN
lysosome	CST3	Cystatin-C	P01034	0.876657	0.439149	0.897133	0.532764	1.06791	0.713815	1.02336	0.883415	1.21816	0.294925	extracellular region,basement membrane,extracellular space,lysosome,multivesicular body,endoplasmic reticulum lumen,axon,nuclear membrane,neuronal cell body,contractile fiber,perinuclear region of cytoplasm,extracellular exosome,tertiary granule lumen,ficolin-1-rich granule lumen	eye development,response to hypoxia,apoptotic process,defense response,brain development,salivary gland development,embryo implantation,positive regulation of cell proliferation,response to carbohydrate,negative regulation of peptidase activity,negative regulation of collagen catabolic process,negative regulation of extracellular matrix disassembly,response to nutrient levels,response to estradio…	beta-amyloid binding,protease binding,endopeptidase inhibitor activity,cysteine-type endopeptidase inhibitor activity,protein binding,identical protein binding	18865.7	21603.7	26344.1	27804.5	20157.1	20412.4	29767.6	20597.2	31024.8	30887.5	24243.2	21083.2
lysosome	LDLR	Low-density lipoprotein receptor	P01130	0.819717	0.597973	0.813815	0.595744	1.02909	0.929263	0.992799	0.962652	1.25542	0.0173088	intracellular,lysosome,early endosome,late endosome,Golgi apparatus,plasma membrane,integral component of plasma membrane,clathrin-coated pit,external side of plasma membrane,cell surface,endosome membrane,membrane,basolateral plasma membrane,clathrin-coated endocytic vesicle membrane,low-density lipoprotein particle,endolysosome membrane,somatodendritic compartment,receptor complex,apical part o…	lipid metabolic process,endocytosis,receptor-mediated endocytosis,long-term memory,cholesterol metabolic process,positive regulation of gene expression,negative regulation of gene expression,positive regulation of triglyceride biosynthetic process,regulation of phosphatidylcholine catabolic process,positive regulation of lipoprotein particle clearance,phospholipid transport,intestinal cholesterol…	beta-amyloid binding,virus receptor activity,protease binding,low-density lipoprotein receptor activity,calcium ion binding,protein binding,low-density lipoprotein particle binding,very-low-density lipoprotein particle receptor activity,clathrin heavy chain binding,identical protein binding	85821	73264.8	85021.1	101639	73895.6	66814.1	107761	98560.6	100135	72872.9	68283	156638
lysosome	FTL	Ferritin light chain	P02792	1.79792	0.125568	1.44693	0.209286	1.81354	0.0108358	0.804781	0.44793	1.00869	0.968193	extracellular region,cytosol,intracellular ferritin complex,membrane,azurophil granule lumen,autolysosome,extracellular exosome,cytoplasm	iron ion transport,cellular iron ion homeostasis,intracellular sequestering of iron ion,neutrophil degranulation,iron ion homeostasis	iron ion binding,protein binding,ferric iron binding,identical protein binding	83126.6	48814	50501.5	63353.1	49454.7	34018.2	60017.7	69906.6	54102.6	37812.6	26268.5	37392.8
lysosome	FTH1	Ferritin heavy chain	P02794	1.72165	0.146015	1.70646	0.00644589	1.11111	0.597918	0.991181	0.967483	0.645374	0.189718	extracellular region,nucleus,cytosol,intracellular ferritin complex,autolysosome,extracellular exosome,tertiary granule lumen,ficolin-1-rich granule lumen,cytoplasm	iron ion transport,cellular iron ion homeostasis,intracellular sequestering of iron ion,immune response,negative regulation of cell proliferation,neutrophil degranulation,negative regulation of fibroblast proliferation,oxidation-reduction process	ferroxidase activity,iron ion binding,protein binding,ferric iron binding	104158	129970	65862.4	109399	99006.3	88939.5	75054.4	73631.1	44920.5	60950.1	48649.8	64646.2
lysosome	GBA1	Lysosomal acid glucosylceramidase	P04062	0.66816	0.331254	0.676806	0.273643	0.659683	0.176626	1.01294	0.978956	0.987313	0.976419	lysosome,lysosomal membrane,extrinsic component of membrane,lysosomal lumen,extracellular exosome	glucosylceramide catabolic process,glycosphingolipid metabolic process,cellular response to starvation,response to pH,regulation of macroautophagy,termination of signal transduction,regulation of cellular protein metabolic process,positive regulation of proteasomal ubiquitin-dependent protein catabolic process,negative regulation of protein homooligomerization,negative regulation of interleukin-6…	glucosylceramidase activity,receptor binding,scavenger receptor binding,protein binding,hydrolase activity	135531	384577	149515	349773	141927	186588	285839	177281	198007	447081	289098	266010
lysosome	FUCA1	Tissue alpha-L-fucosidase	P04066	0.961336	0.939287	0.596268	0.125814	0.568999	0.101891	0.620249	0.490508	0.591883	0.460807	extracellular region,cytoplasm,azurophil granule lumen,lysosomal lumen,extracellular exosome,lysosome	fucose metabolic process,glycosaminoglycan catabolic process,glycoside catabolic process,glycolipid catabolic process,neutrophil degranulation	alpha-L-fucosidase activity	24814.3	101254	34598.4	45670.5	21954.7	32028.2	42117.4	23779.1	29199.4	54541.5	72074.8	40512.3
lysosome	CD74	HLA class II histocompatibility antigen gamma chain	P04233											Golgi membrane,intracellular,lysosomal membrane,multivesicular body,vacuole,plasma membrane,external side of plasma membrane,cell surface,ER to Golgi transport vesicle membrane,membrane,integral component of membrane,transport vesicle membrane,endocytic vesicle membrane,clathrin-coated endocytic vesicle membrane,trans-Golgi network membrane,macrophage migration inhibitory factor receptor complex,…	activation of MAPK activity,prostaglandin biosynthetic process,positive regulation of protein phosphorylation,positive regulation of cytokine-mediated signaling pathway,positive regulation of dendritic cell antigen processing and presentation,negative regulation of peptide secretion,positive regulation of type 2 immune response,negative regulation of mature B cell apoptotic process,intracellular …	beta-amyloid binding,cytokine receptor activity,protein binding,cytokine binding,MHC class II protein complex binding,macrophage migration inhibitory factor binding,MHC class II protein binding,CD4 receptor binding,MHC class II protein binding, via antigen binding groove,identical protein binding,protein binding involved in protein folding,nitric-oxide synthase binding	NaN	NaN	NaN	NaN	NaN	NaN	NaN	NaN	NaN	NaN	4140.93	5433.32
lysosome	GLA	Alpha-galactosidase A	P06280	0.823841	0.339419	0.738308	0.127926	0.947678	0.621471	0.896178	0.657274	1.15032	0.507575	extracellular region,cytoplasm,lysosome,Golgi apparatus,azurophil granule lumen,lysosomal lumen,extracellular exosome	glycosphingolipid metabolic process,oligosaccharide metabolic process,glycoside catabolic process,neutrophil degranulation,negative regulation of nitric oxide biosynthetic process,glycosylceramide catabolic process,glycosphingolipid catabolic process,negative regulation of nitric-oxide synthase activity	catalytic activity,alpha-galactosidase activity,receptor binding,protein binding,hydrolase activity,galactoside binding,protein homodimerization activity,raffinose alpha-galactosidase activity	20127.2	26911.4	14672.8	22619.3	13449.7	19235.4	19347.9	24917.2	26722.5	26133.8	23917.7	24855.4
lysosome	HEXA	Beta-hexosaminidase subunit alpha	P06865	0.98261	0.83345	0.968564	0.839533	1.35206	0.125138	0.985706	0.933064	1.37599	0.0992626	membrane,azurophil granule,lysosomal lumen,extracellular exosome	carbohydrate metabolic process,glycosaminoglycan biosynthetic process,glycosphingolipid metabolic process,chondroitin sulfate catabolic process,hyaluronan catabolic process,keratan sulfate catabolic process	beta-N-acetylhexosaminidase activity,protein binding,acetylglucosaminyltransferase activity,protein heterodimerization activity,Requires Ontology	32755.3	42159.3	36743.7	46811.7	29872.5	33378.1	48626.6	43671.4	61342.4	38570.2	38327.5	36736.6
lysosome	CTSD	Cathepsin D	P07339	0.97041	0.92626	0.815073	0.161033	0.867168	0.201068	0.839926	0.642598	0.89361	0.751965	extracellular region,extracellular space,lysosome,specific granule lumen,melanosome,lysosomal lumen,membrane raft,extracellular exosome,tertiary granule lumen,ficolin-1-rich granule lumen,extracellular matrix	proteolysis,autophagy,antigen processing and presentation of exogenous peptide antigen via MHC class II,protein catabolic process,collagen catabolic process,neutrophil degranulation	aspartic-type endopeptidase activity,cysteine-type endopeptidase activity,serine-type endopeptidase activity,protein binding	802993	1.94365e+06	957816	1190860	817708	1.10291e+06	1.22634e+06	930531	1.15347e+06	1.15119e+06	1325800	1.34043e+06
lysosome	ANXA2	Annexin A2	P07355	1.98806	0.0767918	2.08316	0.0525282	2.11847	0.00528934	1.04784	0.84275	1.0656	0.737429	ruffle,extracellular region,basement membrane,extracellular space,nucleus,cytoplasm,lysosomal membrane,endosome,early endosome,lipid particle,cytosol,plasma membrane,cell-cell adherens junction,cell cortex,cell surface,membrane,basolateral plasma membrane,extrinsic component of plasma membrane,midbody,extracellular matrix,late endosome membrane,vesicle,azurophil granule lumen,myelin sheath adaxon…	angiogenesis,membrane raft assembly,positive regulation of receptor recycling,positive regulation of protein phosphorylation,membrane budding,body fluid secretion,collagen fibril organization,positive regulation of vesicle fusion,negative regulation of low-density lipoprotein particle receptor catabolic process,interleukin-12-mediated signaling pathway,osteoclast development,fibrinolysis,negative…	protease binding,RNA binding,calcium ion binding,protein binding,calcium-dependent phospholipid binding,phosphatidylinositol-4,5-bisphosphate binding,cytoskeletal protein binding,Rab GTPase binding,phospholipase A2 inhibitor activity,identical protein binding,S100 protein binding,bone sialoprotein binding,calcium-dependent protein binding,cadherin binding involved in cell-cell adhesion,molecular …	6.02851e+06	3.64157e+06	3951937	3.73193e+06	6098591	4443125	4.67447e+06	5358353	4482778	1.82623e+06	2.05857e+06	2967105
lysosome	CAPN1	Calpain-1 catalytic subunit	P07384	1.55888	0.013665	1.72448	0.00922818	1.66728	0.0878394	1.10623	0.302543	1.06954	0.685185	extracellular region,mitochondrion,lysosome,cytosol,plasma membrane,focal adhesion,membrane,extracellular exosome,ficolin-1-rich granule lumen,cytoplasm	proteolysis,positive regulation of cell proliferation,regulation of macroautophagy,extracellular matrix disassembly,receptor catabolic process,neutrophil degranulation,regulation of catalytic activity,mammary gland involution,cornification,self proteolysis,regulation of N-methyl-D-aspartate selective glutamate receptor activity	endopeptidase activity,calcium-dependent cysteine-type endopeptidase activity,calcium ion binding,protein binding	231013	186969	211418	209714	257461	229084	173976	276754	222437	131945	124867	146939
lysosome	PSAP	Prosaposin	P07602	1.86157	0.377986	1.10805	0.744291	1.08212	0.843133	0.595226	0.43059	0.581295	0.423048	extracellular region,extracellular space,mitochondrion,lysosome,lysosomal membrane,plasma membrane,integral component of membrane,extracellular matrix,azurophil granule membrane,lysosomal lumen,intracellular membrane-bounded organelle,extracellular exosome,cytoplasm	platelet degranulation,glycosphingolipid metabolic process,lipid transport,G-protein coupled receptor signaling pathway,adenylate cyclase-inhibiting G-protein coupled receptor signaling pathway,regulation of autophagy,regulation of lipid metabolic process,positive regulation of catalytic activity,neutrophil degranulation,positive regulation of MAPK cascade,prostate gland growth,epithelial cell di…	G-protein coupled receptor binding,beta-galactosidase activity,protein binding,phospholipid binding,enzyme activator activity,lipid binding,protein homodimerization activity,Requires Ontology	312822	602078	116303	232045	127524	254230	302743	194637	102053	150287	136227	267429
lysosome	HEXB	Beta-hexosaminidase subunit beta	P07686	0.852285	0.37844	0.902367	0.550192	1.09559	0.535504	1.05876	0.759451	1.28547	0.167827	acrosomal vesicle,extracellular region,membrane,azurophil granule lumen,azurophil granule,lysosomal lumen,extracellular exosome	skeletal system development,glycosphingolipid metabolic process,ganglioside catabolic process,cellular calcium ion homeostasis,lysosome organization,penetration of zona pellucida,sensory perception of sound,locomotory behavior,male courtship behavior,regulation of cell shape,phospholipid biosynthetic process,oligosaccharide catabolic process,lipid storage,chondroitin sulfate catabolic process,hya…	beta-N-acetylhexosaminidase activity,protein binding,acetylglucosaminyltransferase activity,protein homodimerization activity,protein heterodimerization activity,Requires Ontology	44548.9	69482.4	62617.6	75158.9	49224.1	62646.1	81733.3	62442.3	82901.7	63166.9	83310.8	60787.4
lysosome	CTSB	Cathepsin B	P07858	0.830293	0.388392	0.833201	0.446841	0.875636	0.50426	1.0035	0.984236	1.05461	0.502217	extracellular region,extracellular space,intracellular,nucleolus,mitochondrion,lysosome,endolysosome lumen,melanosome,intracellular membrane-bounded organelle,perinuclear region of cytoplasm,extracellular exosome,ficolin-1-rich granule lumen	toll-like receptor signaling pathway,proteolysis,collagen catabolic process,epithelial cell differentiation,regulation of apoptotic process,neutrophil degranulation,decidualization,viral entry into host cell,regulation of catalytic activity,proteolysis involved in cellular protein catabolic process,cellular response to thyroid hormone stimulus	cysteine-type endopeptidase activity,serine-type endopeptidase activity,protein binding,collagen binding,peptidase activity,cysteine-type peptidase activity,proteoglycan binding	77514.2	88343.1	70514.5	100199	77110.9	59889.4	80980.1	86871.4	81428.8	122702	88652.7	73329.7
lysosome	HSP90AA1	Heat shock protein HSP 90-alpha	P07900	1.02017	0.84634	1.0754	0.485265	1.0438	0.560953	1.05414	0.645726	1.02316	0.804602	extracellular region,nucleus,nucleoplasm,cytoplasm,cytosol,plasma membrane,membrane,ruffle membrane,macromolecular complex,secretory granule lumen,melanosome,lysosomal lumen,myelin sheath,extracellular exosome,endocytic vesicle lumen,ficolin-1-rich granule lumen	G2/M transition of mitotic cell cycle,mitochondrial transport,receptor-mediated endocytosis,response to unfolded protein,telomere maintenance via telomerase,signal transduction,response to heat,response to cold,regulation of G2/M transition of mitotic cell cycle,peptidyl-tyrosine phosphorylation,cytokine-mediated signaling pathway,regulation of protein ubiquitination,Fc-gamma receptor signaling p…	nucleotide binding,RNA binding,protein tyrosine kinase activity,protein binding,ATP binding,ATPase activity,MHC class II protein complex binding,nitric-oxide synthase regulator activity,TPR domain binding,identical protein binding,protein homodimerization activity,histone deacetylase binding,GTPase binding,unfolded protein binding,DNA polymerase binding,scaffold protein binding,disordered domain …	3.21634e+06	2.45983e+06	2.83246e+06	3.07625e+06	3.31861e+06	2.57439e+06	2750316	3.1031e+06	2.85222e+06	3023488	2.83345e+06	2.48344e+06
lysosome	ANXA6	Annexin A6	P08133	1.06561	0.748085	0.988348	0.955101	0.986415	0.943653	0.927493	0.630131	0.925679	0.565988	mitochondrion,lysosomal membrane,focal adhesion,membrane,late endosome membrane,melanosome,perinuclear region of cytoplasm,extracellular exosome	calcium ion transport,regulation of muscle contraction,ion transmembrane transport,protein homooligomerization,mitochondrial calcium ion homeostasis,apoptotic signaling pathway	calcium ion binding,protein binding,GTP binding,calcium-dependent phospholipid binding,lipid binding,ligand-gated ion channel activity,cholesterol binding,protein homodimerization activity,calcium-dependent protein binding	871999	634371	713956	619696	837597	602043	627951	790316	637043	474942	826717	781956
lysosome	GUSB	Beta-glucuronidase	P08236	0.911956	0.750581	0.831612	0.454417	0.963145	0.837872	0.911899	0.773276	1.05613	0.84023	extracellular region,extracellular space,lysosome,membrane,azurophil granule lumen,lysosomal lumen,intracellular membrane-bounded organelle,extracellular exosome,ficolin-1-rich granule lumen	carbohydrate metabolic process,glycosaminoglycan catabolic process,hyaluronan catabolic process,neutrophil degranulation	hydrolase activity, hydrolyzing O-glycosyl compounds,beta-glucuronidase activity,receptor binding,protein domain specific binding	18032.4	42932.6	31382	37352.9	20549.3	26308.9	34651.3	26642.8	36236.4	25397	33910.8	41954.7
lysosome	HSP90AB1	Heat shock protein HSP 90-beta	P08238	1.10353	0.0156699	1.03832	0.46734	1.13751	0.0581421	0.940915	0.256185	1.0308	0.501094	extracellular region,nucleus,nucleoplasm,cytoplasm,mitochondrion,lysosomal membrane,cytosol,cell surface,membrane,inclusion body,basolateral plasma membrane,apical plasma membrane,brush border membrane,macromolecular complex,aryl hydrocarbon receptor complex,secretory granule lumen,melanosome,extracellular exosome,ficolin-1-rich granule lumen,sperm head plasma membrane,ooplasm,COP9 signalosome	placenta development,protein folding,xenobiotic metabolic process,response to unfolded protein,telomere maintenance via telomerase,response to salt stress,virion attachment to host cell,positive regulation of transforming growth factor beta receptor signaling pathway,regulation of protein ubiquitination,positive regulation of protein binding,negative regulation of proteasomal ubiquitin-dependent …	UTP binding,CTP binding,RNA binding,double-stranded RNA binding,protein binding,ATP binding,GTP binding,sulfonylurea receptor binding,protein kinase regulator activity,kinase binding,protein kinase binding,MHC class II protein complex binding,nitric-oxide synthase regulator activity,TPR domain binding,heat shock protein binding,dATP binding,peptide binding,identical protein binding,protein homodi…	20731978	19652800	20559984	19962294	19802252	17579314	19506690	21974172	21340744	18781416	18701612	17744290
lysosome	GNAI3	Guanine nucleotide-binding protein G(i) subunit alpha-3	P08754	1.02016	0.712806	1.07421	0.215729	1.09531	0.510752	1.05298	0.426142	1.07366	0.603904	nucleus,nucleolus,cytoplasm,lysosomal membrane,centrosome,heterotrimeric G-protein complex,plasma membrane,membrane,midbody,zymogen granule,membrane raft,extracellular exosome,Golgi membrane,endoplasmic reticulum membrane	protein folding,vesicle fusion,cell cycle,G-protein coupled receptor signaling pathway,adenylate cyclase-inhibiting G-protein coupled receptor signaling pathway,negative regulation of adenylate cyclase activity,dopamine receptor signaling pathway,positive regulation of macroautophagy,GTP metabolic process,cell division,adenylate cyclase-modulating G-protein coupled receptor signaling pathway	G-protein coupled receptor binding,GTPase activity,signal transducer activity,protein binding,GTP binding,GDP binding,protein domain specific binding,G-protein beta/gamma-subunit complex binding,G-protein coupled serotonin receptor binding,GTPase activating protein binding,metal ion binding	4.9924e+06	4765743	5.51255e+06	4945743	5.51125e+06	5.62269e+06	4317027	5.75802e+06	6320504	4795025	5187667	4.9862e+06
lysosome	STS	Steryl-sulfatase	P08842	1.88381	0.0309697	2.09182	0.0243072	1.91846	0.0187232	1.11042	0.540106	1.01839	0.888341	lysosome,endosome,endoplasmic reticulum,endoplasmic reticulum lumen,endoplasmic reticulum membrane,Golgi apparatus,plasma membrane,membrane,integral component of membrane,intracellular membrane-bounded organelle	glycosphingolipid metabolic process,steroid catabolic process,female pregnancy,epidermis development,post-translational protein modification	steryl-sulfatase activity,sulfuric ester hydrolase activity,metal ion binding	41826	28964.8	38603.7	49678.3	35821.7	35973.9	38032.1	33111	40263.2	15562.4	16143.2	26365.1
lysosome	CD63	CD63 antigen	P08962	1.52439	0.267198	2.41971	0.0413989	1.54353	0.329614	1.58733	0.0696981	1.01255	0.968856	extracellular space,lysosomal membrane,plasma membrane,integral component of plasma membrane,cell surface,endosome membrane,platelet dense granule membrane,intrinsic component of plasma membrane,late endosome membrane,endosome lumen,multivesicular body membrane,azurophil granule membrane,melanosome,extracellular exosome,multivesicular body, internal vesicle	positive regulation of receptor internalization,platelet degranulation,cell-matrix adhesion,protein transport,cell migration,cellular protein localization,endosome to melanosome transport,neutrophil degranulation,pigment granule maturation,regulation of vascular endothelial growth factor signaling pathway,regulation of potassium ion transmembrane transport,positive regulation of integrin-mediated…	protein binding	85193.7	79811.6	133138	151421	158754	163077	142350	102062	57473.5	37693.4	53183.5	104705
lysosome	CLTA	Clathrin light chain A	P09496	0.942389	0.455191	0.927277	0.472725	0.678365	0.00821462	0.983964	0.875937	0.719835	0.0150104	spindle,cytosol,plasma membrane,membrane,clathrin coat,clathrin vesicle coat,clathrin coat of trans-Golgi network vesicle,clathrin coat of coated pit,synaptic vesicle membrane,cytoplasmic vesicle,trans-Golgi network membrane,endolysosome membrane,clathrin-coated endocytic vesicle,clathrin complex,postsynaptic endocytic zone cytoplasmic component	intracellular protein transport,microtubule-based movement,cell cycle,antigen processing and presentation of exogenous peptide antigen via MHC class II,low-density lipoprotein particle receptor catabolic process,low-density lipoprotein particle clearance,clathrin coat assembly,cell division,membrane organization,clathrin-dependent endocytosis	molecular_function,structural molecule activity,protein binding,clathrin heavy chain binding,peptide binding,GTPase binding	365426	435534	417894	383559	353301	462449	326428	270912	280034	400992	472667	419708
lysosome	PDGFRB	Platelet-derived growth factor receptor beta	P09619	0.321166				0.207561	0.130675			0.646272		nucleus,cytoplasm,Golgi apparatus,plasma membrane,focal adhesion,cell surface,membrane,integral component of membrane,apical plasma membrane,intrinsic component of plasma membrane,cytoplasmic vesicle,lysosomal lumen,intracellular membrane-bounded organelle,extracellular exosome,receptor complex,integral component of plasma membrane	MAPK cascade,glycosaminoglycan biosynthetic process,signal transduction,G-protein coupled receptor signaling pathway,aging,positive regulation of cell proliferation,male gonad development,positive regulation of phospholipase C activity,positive regulation of phosphatidylinositol 3-kinase signaling,positive regulation of smooth muscle cell migration,cell migration,peptidyl-tyrosine phosphorylation…	protein tyrosine kinase activity,platelet activating factor receptor activity,platelet-derived growth factor-activated receptor activity,platelet-derived growth factor beta-receptor activity,Ras guanyl-nucleotide exchange factor activity,receptor binding,platelet-derived growth factor receptor binding,protein binding,ATP binding,enzyme binding,protein kinase binding,vascular endothelial growth fa…	NaN	NaN	3977.29	NaN	NaN	NaN	1218.86	1634.02	4858.35	15109.6	9658.14	NaN
lysosome	UBB	Polyubiquitin-B;Polyubiquitin-C;Ubiquitin-40S ribosomal protein S27a;Ubiquitin-60S ribosomal protein L40	P0CG47	0.854432	0.288326	0.667281	0.0801918	0.742669	0.0532005	0.780965	0.274346	0.869195	0.355025	extracellular space,nucleus,nucleoplasm,mitochondrion,mitochondrial outer membrane,endoplasmic reticulum membrane,cytosol,plasma membrane,endosome membrane,endocytic vesicle membrane,vesicle,neuron projection,neuronal cell body,myelin sheath,host cell,endoplasmic reticulum quality control compartment,extracellular exosome;extracellular space,nucleus,nucleoplasm,mitochondrial outer membrane,endopl…	G2/M transition of mitotic cell cycle,negative regulation of transcription from RNA polymerase II promoter,MAPK cascade,activation of MAPK activity,protein polyubiquitination,nucleotide-excision repair, DNA damage recognition,nucleotide-excision repair, DNA duplex unwinding,stimulatory C-type lectin receptor signaling pathway,MyD88-dependent toll-like receptor signaling pathway,MyD88-independent …	protein binding;protease binding,RNA binding,protein binding,protein tag,ubiquitin protein ligase binding,proteasome binding;RNA binding,structural constituent of ribosome,protein binding,metal ion binding,ubiquitin protein ligase binding,proteasome binding,protein tag;structural constituent of ribosome,protein binding,ubiquitin protein ligase binding,protein tag,proteasome binding	7782338	5.40233e+06	6.14213e+06	5.48911e+06	6.23203e+06	3.3724e+06	5940721	5.14347e+06	5.71457e+06	7.55838e+06	8471122	6.58996e+06
lysosome	GAA	Lysosomal alpha-glucosidase	P10253	0.72154	0.0722052	0.726639	0.113638	0.796567	0.177607	1.00707	0.966731	1.10398	0.500711	lysosome,lysosomal membrane,plasma membrane,membrane,azurophil granule membrane,lysosomal lumen,extracellular exosome,tertiary granule membrane,ficolin-1-rich granule membrane	maltose metabolic process,regulation of the force of heart contraction,diaphragm contraction,heart morphogenesis,glycogen catabolic process,sucrose metabolic process,glucose metabolic process,lysosome organization,locomotory behavior,tissue development,vacuolar sequestering,neutrophil degranulation,muscle cell cellular homeostasis,neuromuscular process controlling posture,neuromuscular process co…	alpha-1,4-glucosidase activity,oligo-1,6-glucosidase activity,carbohydrate binding,maltose alpha-glucosidase activity	313302	389760	396385	470314	321731	315172	354614	369021	490134	516680	583357	423714
lysosome	CTSA	Lysosomal protective protein	P10619	1.1761	0.537366	1.04774	0.827545	1.07084	0.507197	0.890858	0.696553	0.910497	0.710171	extracellular region,nucleoplasm,lysosome,endoplasmic reticulum,membrane,azurophil granule lumen,lysosomal lumen,intracellular membrane-bounded organelle,extracellular exosome,lumenal side of lysosomal membrane	proteolysis,glycosphingolipid metabolic process,intracellular protein transport,regulation of protein stability,positive regulation of catalytic activity,neutrophil degranulation,proteolysis involved in cellular protein catabolic process,regulation of chaperone-mediated autophagy,negative regulation of chaperone-mediated autophagy	carboxypeptidase activity,serine-type carboxypeptidase activity,exo-alpha-sialidase activity,enzyme activator activity	25935.7	38372.8	19155.6	33454	22672.8	18227.8	28689.5	21674.8	25629.5	24678.2	24280.5	22008.2
lysosome	ACP2	Lysosomal acid phosphatase	P11117	0.934357	0.699913	0.921577	0.751094	0.957871	0.790286	0.986322	0.96184	1.02517	0.904627	lysosome,lysosomal membrane,membrane,integral component of membrane,lysosomal lumen,extracellular exosome	skeletal system development,lysosome organization,dephosphorylation	acid phosphatase activity	165826	223601	137046	250052	146956	122265	225718	165612	148392	213158	163717	186585
lysosome	HSPA8	Heat shock cognate 71 kDa protein	P11142	1.05883	0.519304	1.21735	0.0710898	1.08541	0.379211	1.1497	0.0652586	1.0251	0.695335	Prp19 complex,extracellular region,extracellular space,intracellular,nucleus,nucleoplasm,spliceosomal complex,nucleolus,lysosomal membrane,late endosome,cytosol,plasma membrane,focal adhesion,membrane,intracellular ribonucleoprotein complex,secretory granule lumen,melanosome,lysosomal lumen,myelin sheath,clathrin-sculpted gamma-aminobutyric acid transport vesicle membrane,extracellular exosome,bl…	mRNA splicing, via spliceosome,transcription, DNA-templated,protein folding,protein methylation,response to unfolded protein,neurotransmitter secretion,cellular response to starvation,viral process,cytokine-mediated signaling pathway,regulation of protein stability,protein refolding,regulation of protein complex assembly,neutrophil degranulation,regulation of mRNA stability,positive regulation by…	G-protein coupled receptor binding,phosphatidylserine binding,RNA binding,protein binding,ATP binding,ATPase activity,enzyme binding,MHC class II protein complex binding,heat shock protein binding,ubiquitin protein ligase binding,ATPase activity, coupled,cadherin binding,unfolded protein binding,C3HC4-type RING finger domain binding,clathrin-uncoating ATPase activity,misfolded protein binding,pro…	8679175	7.74249e+06	8757403	8922147	9871631	10154695	8.01403e+06	9309360	8487663	8.34402e+06	8614158	6.82181e+06
lysosome	LAMP1	Lysosome-associated membrane glycoprotein 1	P11279	1.49581	0.00184753	1.29701	0.465058	1.33494	0.0184209	0.867093	0.610782	0.892452	0.107568	cytoplasm,lysosome,lysosomal membrane,late endosome,multivesicular body,cytosol,plasma membrane,integral component of plasma membrane,synaptic vesicle,external side of plasma membrane,endosome membrane,membrane,dendrite,azurophil granule membrane,sarcolemma,melanosome,neuronal cell body,cytolytic granule,autolysosome,perinuclear region of cytoplasm,phagolysosome membrane,extracellular exosome,alv…	granzyme-mediated apoptotic signaling pathway,neutrophil degranulation,positive regulation of natural killer cell degranulation,positive regulation of natural killer cell mediated cytotoxicity,viral entry into host cell,autophagic cell death,protein stabilization,establishment of protein localization to organelle,Golgi to lysosome transport,regulation of organelle transport along microtubule	virus receptor activity,protein binding,enzyme binding,protein domain specific binding	1.3342e+06	1.48287e+06	1.40313e+06	1.79565e+06	1138938	724717	1.35165e+06	1.26121e+06	1.15346e+06	937520	897682	986141
lysosome	IGF2R	Cation-independent mannose-6-phosphate receptor	P11717	0.883075	0.64863	0.84696	0.578069	0.933353	0.773043	0.959103	0.871408	1.05693	0.762477	nuclear envelope lumen,lysosomal membrane,endosome,early endosome,late endosome,Golgi apparatus,trans-Golgi network,plasma membrane,integral component of plasma membrane,focal adhesion,cell surface,membrane,clathrin coat,transport vesicle,endocytic vesicle,trans-Golgi network transport vesicle,clathrin-coated vesicle membrane,secretory granule membrane,trans-Golgi network membrane,perinuclear reg…	liver development,receptor-mediated endocytosis,lysosomal transport,signal transduction,G-protein coupled receptor signaling pathway,spermatogenesis,post-embryonic development,animal organ regeneration,response to retinoic acid,positive regulation of apoptotic process,neutrophil degranulation,insulin-like growth factor receptor signaling pathway,membrane organization	G-protein alpha-subunit binding,retinoic acid binding,receptor activity,G-protein coupled receptor activity,insulin-like growth factor-activated receptor activity,protein binding,mannose binding,enzyme binding,insulin-like growth factor II binding,identical protein binding,phosphoprotein binding	623075	913215	573957	924144	602251	497548	849708	737833	642852	921003	488928	979727
lysosome	COL6A1	Collagen alpha-1(VI) chain	P12109	1.21336	0.352125	1.17997	0.578067	1.21734	0.190584	0.972484	0.920887	1.00328	0.984342	extracellular region,proteinaceous extracellular matrix,collagen type VI trimer,lysosomal membrane,endoplasmic reticulum lumen,membrane,extracellular matrix,sarcolemma,extracellular exosome	osteoblast differentiation,cell adhesion,extracellular matrix organization,collagen catabolic process,endodermal cell differentiation,protein heterotrimerization,cellular response to amino acid stimulus	platelet-derived growth factor binding	74200.5	111579	76922.4	123014	62474.6	69985.7	99163.8	86002.5	78398	76989.1	56983.6	82535.3
lysosome	ACE	Angiotensin-converting enzyme	P12821							1.36584	0.668331	0.505971	0.139302	extracellular region,extracellular space,lysosome,endosome,plasma membrane,external side of plasma membrane,integral component of membrane,extracellular exosome	kidney development,blood vessel remodeling,angiotensin maturation,angiotensin catabolic process in blood,regulation of renal output by angiotensin,neutrophil mediated immunity,antigen processing and presentation of peptide antigen via MHC class I,regulation of systemic arterial blood pressure by renin-angiotensin,proteolysis,spermatogenesis,regulation of blood pressure,regulation of smooth muscle…	endopeptidase activity,carboxypeptidase activity,drug binding,metallopeptidase activity,exopeptidase activity,tripeptidyl-peptidase activity,peptidyl-dipeptidase activity,zinc ion binding,chloride ion binding,mitogen-activated protein kinase kinase binding,bradykinin receptor binding,mitogen-activated protein kinase binding,metallodipeptidase activity	3231.35	NaN	3780.61	2551.92	NaN	7025.29	NaN	1244.51	2303.34	NaN		NaN
lysosome	SRC	Proto-oncogene tyrosine-protein kinase Src	P12931	0.77317	0.184318	0.837384	0.218695	0.858177	0.265179	1.08305	0.625515	1.10995	0.507943	podosome,nucleoplasm,cytoplasm,mitochondrion,mitochondrial inner membrane,lysosome,late endosome,cytosol,actin filament,plasma membrane,caveola,postsynaptic density,extrinsic component of cytoplasmic side of plasma membrane,ruffle membrane,neuron projection,perinuclear region of cytoplasm,extracellular exosome	primary ovarian follicle growth,stimulatory C-type lectin receptor signaling pathway,cell cycle,signal transduction,signal complex assembly,epidermal growth factor receptor signaling pathway,transforming growth factor beta receptor signaling pathway,integrin-mediated signaling pathway,axon guidance,central nervous system development,cell proliferation,response to mechanical stimulus,response to v…	protein kinase activity,protein tyrosine kinase activity,non-membrane spanning protein tyrosine kinase activity,SH3/SH2 adaptor activity,protein kinase C binding,receptor binding,insulin receptor binding,integrin binding,protein binding,ATP binding,protein C-terminus binding,kinase activity,enzyme binding,kinase binding,heme binding,estrogen receptor binding,ubiquitin protein ligase binding,SH2 d…	585143	359244	479506	465056	572545	504551	519360	532744	528341	683786	656640	501203
lysosome	IFITM1	Interferon-induced transmembrane protein 1;Interferon-induced transmembrane protein 3;Interferon-induced transmembrane protein 2	P13164							0.455642				plasma membrane,membrane,integral component of membrane;lysosomal membrane,plasma membrane,integral component of membrane,late endosome membrane,extracellular exosome;plasma membrane,integral component of membrane	ossification,cell surface receptor signaling pathway,negative regulation of cell proliferation,response to virus,negative regulation of cell migration,response to interferon-gamma,response to interferon-alpha,response to interferon-beta,negative regulation of viral genome replication,positive regulation of osteoblast differentiation,negative regulation of viral entry into host cell,regulation of …	receptor signaling protein activity,protein binding;protein binding;	4724.75	NaN	7913.11	NaN	2879.17	NaN	NaN	NaN	NaN	NaN	NaN	NaN
lysosome	LAMP2	Lysosome-associated membrane glycoprotein 2	P13473	1.67108	0.236316	1.63152	0.1381	1.45987	0.317554	0.976322	0.929273	0.873605	0.685162	extracellular space,lysosome,lysosomal membrane,late endosome,plasma membrane,membrane,phagocytic vesicle membrane,platelet dense granule membrane,late endosome membrane,azurophil granule membrane,lysosomal lumen,autolysosome,extracellular exosome,integral component of autophagosome membrane,ficolin-1-rich granule membrane,membrane microdomain	platelet degranulation,protein targeting,cellular response to starvation,protein import,regulation of protein stability,neutrophil degranulation,muscle cell cellular homeostasis,protein stabilization,chaperone-mediated autophagy,protein targeting to lysosome involved in chaperone-mediated autophagy,autophagosome maturation,lysosomal protein catabolic process	protein binding,enzyme binding,protein domain specific binding	262839	456092	222654	350819	275962	292509	169047	352790	300737	217373	86102.5	259982
lysosome	VCAN	Versican core protein	P13611	1.58781	0.0296605	1.64874	0.0382382	1.96729	0.00675651	1.03837	0.775425	1.239	0.0973697	extracellular region,proteinaceous extracellular matrix,extracellular space,endoplasmic reticulum lumen,Golgi lumen,membrane,extracellular matrix,lysosomal lumen	skeletal system development,osteoblast differentiation,cell adhesion,multicellular organism development,central nervous system development,cell recognition,extracellular matrix organization,glycosaminoglycan metabolic process,chondroitin sulfate biosynthetic process,chondroitin sulfate catabolic process,dermatan sulfate biosynthetic process,post-translational protein modification,cellular protein…	extracellular matrix structural constituent,calcium ion binding,protein binding,glycosaminoglycan binding,hyaluronic acid binding,carbohydrate binding	134092	124424	104500	141638	133921	101387	139518	170107	140149	59346.5	74823.1	94457.1
lysosome	ARSA	Arylsulfatase A	P15289	2.06418	0.438464	1.12461	0.690899	1.08481	0.729669	0.544822	0.486626	0.525538	0.469539	extracellular region,lysosome,endoplasmic reticulum lumen,azurophil granule lumen,lysosomal lumen,extracellular exosome	glycosphingolipid metabolic process,neutrophil degranulation,post-translational protein modification	arylsulfatase activity,cerebroside-sulfatase activity,calcium ion binding,protein binding,sulfuric ester hydrolase activity	31874.9	112250	19095.9	35509.7	34725.1	18691.3	29648.7	24304.6	31825.3	37051.5	22038.7	19982.6
lysosome	GNS	N-acetylglucosamine-6-sulfatase	P15586	1.24379	0.407194	1.11605	0.544548	1.17808	0.275641	0.897301	0.658531	0.947174	0.806057	extracellular region,azurophil granule lumen,lysosomal lumen,extracellular exosome,ficolin-1-rich granule lumen	glycosaminoglycan catabolic process,keratan sulfate catabolic process,neutrophil degranulation	protein binding,N-acetylglucosamine-6-sulfatase activity,sulfuric ester hydrolase activity,metal ion binding	200457	382516	284138	273672	199404	304984	242312	269753	309240	221341	194022	281792
lysosome	ARSB	Arylsulfatase B	P15848	0.83006	0.405195	0.839269	0.502152	0.852792	0.304653	1.01109	0.971633	1.02739	0.904025	extracellular region,mitochondrion,lysosome,endoplasmic reticulum lumen,rough endoplasmic reticulum,Golgi apparatus,cell surface,azurophil granule lumen,lysosomal lumen,extracellular exosome,ficolin-1-rich granule lumen	glycosphingolipid metabolic process,autophagy,lysosome organization,lysosomal transport,central nervous system development,response to nutrient,response to pH,regulation of epithelial cell migration,positive regulation of neuron projection development,chondroitin sulfate catabolic process,neutrophil degranulation,response to estrogen,post-translational protein modification,response to methylmercu…	N-acetylgalactosamine-4-sulfatase activity,arylsulfatase activity,metal ion binding	24462.2	46051.2	32446.5	49147.4	22325	32629.7	37809.5	28404.9	39565.1	48418.3	40369	35251.8
lysosome	GLB1	Beta-galactosidase	P16278	0.956205	0.398134	1.00543	0.977419	1.07288	0.371125	1.05148	0.796761	1.12202	0.178105	extracellular region,cytoplasm,vacuole,Golgi apparatus,azurophil granule lumen,lysosomal lumen,intracellular membrane-bounded organelle,perinuclear region of cytoplasm,extracellular exosome,ficolin-1-rich granule lumen	glycosaminoglycan catabolic process,glycosphingolipid metabolic process,galactose catabolic process,keratan sulfate catabolic process,neutrophil degranulation,cellular carbohydrate metabolic process,response to cortisone,response to Thyroglobulin triiodothyronine	exo-alpha-sialidase activity,beta-galactosidase activity,protein binding,galactoside binding	39525.3	40126.4	42114.7	55346.5	41882.9	30804.8	40640.2	48844.4	47140	45844.7	40634.3	40864.2
lysosome	NAGA	Alpha-N-acetylgalactosaminidase	P17050	1.06999	0.793253	0.953815	0.838725	0.881931	0.612693	0.891421	0.661314	0.824239	0.491221	cytoplasm,lysosome,extracellular exosome	oligosaccharide metabolic process,carbohydrate catabolic process,glycoside catabolic process,glycolipid catabolic process,glycosylceramide catabolic process	alpha-galactosidase activity,alpha-N-acetylgalactosaminidase activity,protein homodimerization activity	85797.6	153062	98925.1	130526	79548	91034.8	67499.5	88934.5	121981	124817	73083.9	117788
lysosome	GOT1	Aspartate aminotransferase, cytoplasmic	P17174	1.08453	0.612331	1.06947	0.610963	1.03919	0.785434	0.986121	0.912982	0.958196	0.759241	nucleus,nucleoplasm,cytoplasm,lysosome,cytosol,axon terminus,extracellular exosome,mitochondrion	gluconeogenesis,2-oxoglutarate metabolic process,oxaloacetate metabolic process,glycerol biosynthetic process,aspartate metabolic process,aspartate biosynthetic process,aspartate catabolic process,glutamate metabolic process,Notch signaling pathway,cellular amino acid biosynthetic process,glutamate catabolic process to aspartate,glutamate catabolic process to 2-oxoglutarate,cellular response to i…	L-aspartate:2-oxoglutarate aminotransferase activity,phosphatidylserine decarboxylase activity,pyridoxal phosphate binding,carboxylic acid binding,L-cysteine:2-oxoglutarate aminotransferase activity	733671	511920	648514	553357	675924	638537	538128	695800	580996	545209	703471	497801
lysosome	GJA1	Gap junction alpha-1 protein	P17302	2.96377	0.0714607	2.42809	0.15678	3.62621	0.0552015	0.819257	0.428385	1.22351	0.474689	Golgi membrane,nucleoplasm,mitochondrion,mitochondrial outer membrane,lysosome,early endosome,multivesicular body,endoplasmic reticulum membrane,Golgi apparatus,cytosol,intermediate filament,plasma membrane,integral component of plasma membrane,fascia adherens,gap junction,connexin complex,focal adhesion,intercalated disc,apical plasma membrane,lateral plasma membrane,cell junction,Golgi-associat…	osteoblast differentiation,in utero embryonic development,neuron migration,negative regulation of endothelial cell proliferation,heart looping,epithelial cell maturation,lens development in camera-type eye,chronic inflammatory response,response to ischemia,positive regulation of glomerular filtration,endothelium development,atrial ventricular junction remodeling,apoptotic process,muscle contracti…	signal transducer activity,receptor binding,gap junction channel activity,protein binding,ion transmembrane transporter activity,SH3 domain binding,PDZ domain binding,beta-tubulin binding,connexin binding,gap junction channel activity involved in cardiac conduction electrical coupling,scaffold protein binding,disordered domain specific binding,gap junction channel activity involved in cell commun…	46803.9	45982.8	32871.5	46885.6	33820.5	22240.3	56893.8	65749.6	31100.7	6079.74	4251.4	32066.9
lysosome	SMPD1	Sphingomyelin phosphodiesterase	P17405	1.5968	0.344318	1.49203	0.108977	1.37922	0.121179	0.934383	0.855274	0.863736	0.702794	extracellular space,lysosome,endosome,plasma membrane,lamellar body,lysosomal lumen,extracellular exosome	sphingomyelin metabolic process,sphingomyelin catabolic process,glycosphingolipid metabolic process,signal transduction,nervous system development,termination of signal transduction,positive regulation of protein dephosphorylation,response to cocaine,positive regulation of apoptotic process,negative regulation of MAP kinase activity,ceramide biosynthetic process	sphingomyelin phosphodiesterase activity,protein binding,zinc ion binding,hydrolase activity, acting on glycosyl bonds,acid sphingomyelin phosphodiesterase activity	29962.3	61003.7	23394.1	41945.8	27005.7	37904.7	33414	27289.1	38073.9	25155.9	28986.2	17476
lysosome	CAPN2	Calpain-2 catalytic subunit	P17655	1.05358	0.712394	0.943339	0.66352	0.935438	0.693349	0.895363	0.383667	0.887864	0.465737	chromatin,nucleus,cytoplasm,lysosome,endoplasmic reticulum,Golgi apparatus,cytosol,plasma membrane,focal adhesion,dendrite,cortical actin cytoskeleton,pseudopodium,membrane raft,extracellular exosome,perinuclear endoplasmic reticulum	response to hypoxia,blastocyst development,proteolysis,myoblast fusion,protein autoprocessing,extracellular matrix disassembly,regulation of cytoskeleton organization,proteolysis involved in cellular protein catabolic process,cellular response to amino acid stimulus	calcium-dependent cysteine-type endopeptidase activity,calcium ion binding,protein binding,cytoskeletal protein binding,cysteine-type peptidase activity,protein heterodimerization activity	75163	101426	92887.9	79478.9	90393.6	71406.9	62116.9	95752.9	81388.9	95090.9	68220.2	92460.8
lysosome	GM2A	Ganglioside GM2 activator	P17900	0.740109	0.581737	0.709084	0.553031	0.452073	0.278344	0.958081	0.928445	0.610819	0.364116	extracellular region,mitochondrion,hydrogen:potassium-exchanging ATPase complex,cytoplasmic side of plasma membrane,azurophil granule lumen,lysosomal lumen,apical cortex,extracellular exosome	glycosphingolipid metabolic process,ganglioside catabolic process,lipid transport,learning or memory,oligosaccharide catabolic process,lipid storage,neutrophil degranulation,neuromuscular process controlling balance,positive regulation of hydrolase activity	lipid transporter activity,phospholipase activator activity,sphingolipid activator protein activity,beta-N-acetylgalactosaminidase activity	2710.5	8344.52	7546.42	5181.92	2800.35	9839.41	1109.23	3726.6	6526.28	13889.7	3189.64	8054.02
lysosome	SDC1	Syndecan-1	P18827	1.96936	0.117551	2.26832	0.000315873	2.14363	0.154503	1.15181	0.506824	1.08849	0.798173	Golgi lumen,plasma membrane,integral component of plasma membrane,external side of plasma membrane,cell surface,lysosomal lumen,extracellular exosome	retinoid metabolic process,ureteric bud development,glycosaminoglycan biosynthetic process,glycosaminoglycan catabolic process,inflammatory response,cell migration,cytokine-mediated signaling pathway,glycosaminoglycan metabolic process,wound healing,odontogenesis,response to hydrogen peroxide,myoblast development,leukocyte migration,response to glucocorticoid,response to cAMP,response to calcium …	protein binding,protein C-terminus binding,identical protein binding	11509	16125	8346.89	14062.6	12915.2	14465.3	17348.7	6966.15	14850	5786.34	5734.13	6749.92
lysosome	M6PR	Cation-dependent mannose-6-phosphate receptor	P20645	1.12093	0.618141	0.874489	0.570685	0.978808	0.935247	0.780146	0.424297	0.873211	0.668746	lysosomal membrane,endosome,late endosome,trans-Golgi network,plasma membrane,integral component of plasma membrane,membrane,transport vesicle,clathrin-coated vesicle membrane,trans-Golgi network membrane,perinuclear region of cytoplasm,retromer complex	receptor-mediated endocytosis,signal transduction,endosome to lysosome transport,mannose transport,secretion of lysosomal enzymes,membrane organization	transmembrane signaling receptor activity,protein binding,mannose binding,mannose transmembrane transporter activity,retromer complex binding	89296.2	150072	89990.1	121907	65620	69420.5	126411	52077.3	109111	100576	90785	102465
lysosome	AGA	N(4)-(beta-N-acetylglucosaminyl)-L-asparaginase	P20933	0.559239	0.240019	0.900759	0.849739	0.700086	0.353189	1.61069	0.532085	1.25186	0.552014	extracellular region,extracellular space,lysosome,endoplasmic reticulum,azurophil granule lumen,extracellular exosome	proteolysis,protein deglycosylation,neutrophil degranulation,protein maturation	N4-(beta-N-acetylglucosaminyl)-L-asparaginase activity,peptidase activity,protein self-association	2839.14	NaN	5288.64	9331.67	NaN	3759.66	6082.3	4503.64	4676.29	7319.26	4095.41	10385.8
lysosome	ATP6V1B2	V-type proton ATPase subunit B, brain isoform	P21281	1.04502	0.661586	0.980189	0.785523	1.00288	0.979954	0.937966	0.468546	0.959678	0.72951	ruffle,lysosomal membrane,cytosol,plasma membrane,microvillus,endomembrane system,integral component of membrane,proton-transporting V-type ATPase, V1 domain,melanosome,myelin sheath,intracellular membrane-bounded organelle,extracellular exosome	insulin receptor signaling pathway,ATP hydrolysis coupled proton transport,regulation of macroautophagy,transferrin transport,ion transmembrane transport,ATP metabolic process,phagosome acidification,hydrogen ion transmembrane transport	protein binding,ATP binding,hydrogen ion transmembrane transporter activity,proton-transporting ATPase activity, rotational mechanism	2.60509e+06	2.9375e+06	2.31018e+06	2.51759e+06	2495795	2352242	2483439	2.90404e+06	2.14866e+06	2.79863e+06	2.44414e+06	2.27173e+06
lysosome	ATP6V1C1	V-type proton ATPase subunit C 1	P21283	1.13961	0.0276101	1.00355	0.95457	1.02878	0.682886	0.880609	0.116317	0.902744	0.201691	vacuolar proton-transporting V-type ATPase, V1 domain,lysosomal membrane,cytosol,plasma membrane,proton-transporting two-sector ATPase complex,cytoplasmic vesicle,apical part of cell,extracellular exosome	insulin receptor signaling pathway,ATP hydrolysis coupled proton transport,regulation of macroautophagy,transferrin transport,ion transmembrane transport,phagosome acidification,hydrogen ion transmembrane transport	transporter activity,protein binding,hydrogen-exporting ATPase activity, phosphorylative mechanism,proton-transporting ATPase activity, rotational mechanism	399800	372755	398566	343995	376322	310983	333809	393944	329469	345955	339190	342506
lysosome	IDS	Iduronate 2-sulfatase	P22304	0.382114				0.517764	0.110605			1.355		lysosomal lumen	glycosaminoglycan catabolic process,chondroitin sulfate catabolic process	iduronate-2-sulfatase activity,metal ion binding	5420.56	NaN	NaN	NaN	NaN	NaN	7010.01	3144.87	11879.7	14566.6	13804.8	NaN
lysosome	UBA1	Ubiquitin-like modifier-activating enzyme 1	P22314	1.23658	0.0567839	1.29602	0.0299615	1.20118	0.194979	1.04807	0.428733	0.971372	0.783607	nucleus,nucleoplasm,cytoplasm,mitochondrion,cytosol,extracellular exosome,heterochromatin,lysosomal membrane,endosome membrane,desmosome,rough endoplasmic reticulum membrane	ubiquitin-dependent protein catabolic process,cellular response to DNA damage stimulus,protein ubiquitination	RNA binding,ubiquitin activating enzyme activity,protein binding,ATP binding	3.35572e+06	2.8867e+06	3.17586e+06	3.11598e+06	3.46627e+06	3.28878e+06	2.59264e+06	3.51474e+06	3.04127e+06	2.74205e+06	2.68265e+06	2191698
lysosome	ENPP1	Ectonucleotide pyrophosphatase/phosphodiesterase family member 1	P22413	1.28624	0.219159	1.29257	0.210444	1.5348	0.0647615	1.00492	0.952661	1.19324	0.0923407	extracellular space,lysosomal membrane,plasma membrane,integral component of plasma membrane,cell surface,integral component of membrane,basolateral plasma membrane	generation of precursor metabolites and energy,riboflavin metabolic process,phosphate-containing compound metabolic process,receptor-mediated endocytosis,immune response,nucleoside triphosphate catabolic process,negative regulation of cell growth,regulation of bone mineralization,inorganic diphosphate transport,cellular phosphate ion homeostasis,sequestering of triglyceride,biomineral tissue deve…	nucleic acid binding,exonuclease activity,phosphodiesterase I activity,nucleotide diphosphatase activity,scavenger receptor activity,insulin receptor binding,calcium ion binding,protein binding,ATP binding,zinc ion binding,polysaccharide binding,NADH pyrophosphatase activity,protein homodimerization activity,nucleoside-triphosphate diphosphatase activity,3'-phosphoadenosine 5'-phosphosulfate bind…	25632	21286	26358.3	24585.9	26281.2	22769.4	27787.7	27637.1	32011.5	15804.5	15934.7	25229.9
lysosome	MPZ	Myelin protein P0	P25189											lysosome,rough endoplasmic reticulum,plasma membrane,integral component of plasma membrane,basolateral plasma membrane,myelin sheath	chemical synaptic transmission,myelination,negative regulation of apoptotic process,cell-cell adhesion via plasma-membrane adhesion molecules,cell aggregation	structural molecule activity	NaN	NaN	NaN	NaN	NaN	NaN	NaN	NaN	NaN	NaN	NaN	30348.9
lysosome	ATP6V0C	V-type proton ATPase 16 kDa proteolipid subunit c	P27449	0.614146	0.222862	0.831694	0.460073	0.935605	0.741076	1.35423	0.420453	1.52342	0.25684	vacuolar proton-transporting V-type ATPase, V0 domain,lysosomal membrane,plasma membrane,focal adhesion,endosome membrane,integral component of membrane,phagocytic vesicle membrane,azurophil granule membrane,extracellular exosome,tertiary granule membrane,ficolin-1-rich granule membrane	lysosomal lumen acidification,insulin receptor signaling pathway,ATP hydrolysis coupled proton transport,viral process,regulation of macroautophagy,positive regulation of Wnt signaling pathway,transferrin transport,ion transmembrane transport,neutrophil degranulation,phagosome acidification,hydrogen ion transmembrane transport	protein binding,ubiquitin protein ligase binding,proton-transporting ATP synthase activity, rotational mechanism,proton-transporting ATPase activity, rotational mechanism	191816	46213.5	178940	205342	221697	137633	203230	205917	226076	294865	220899	163179
lysosome	GNA11	Guanine nucleotide-binding protein subunit alpha-11	P29992	0.977546	0.870575	0.837191	0.228407	0.91174	0.618936	0.856422	0.252555	0.932682	0.701278	photoreceptor outer segment,cytoplasm,lysosomal membrane,heterotrimeric G-protein complex,plasma membrane,extracellular exosome	skeletal system development,action potential,signal transduction,G-protein coupled receptor signaling pathway,adenylate cyclase-modulating G-protein coupled receptor signaling pathway,G-protein coupled acetylcholine receptor signaling pathway,heart development,phototransduction, visible light,entrainment of circadian clock,platelet activation,regulation of melanocyte differentiation,developmental…	GTPase activity,signal transducer activity,GTP binding,G-protein beta/gamma-subunit complex binding,type 2A serotonin receptor binding,metal ion binding,G-protein coupled receptor binding	1.9226e+06	1.95611e+06	2.50714e+06	1.70915e+06	2046408	1.71343e+06	1.42836e+06	2.14511e+06	2.38251e+06	2.2441e+06	2.49992e+06	1.78852e+06
lysosome	GALNS	N-acetylgalactosamine-6-sulfatase	P34059	1.52288	0.331156	0.778334	0.346743	1.23136	0.155915	0.511093	0.204362	0.808573	0.55613	extracellular region,azurophil granule lumen,lysosomal lumen,extracellular exosome	keratan sulfate catabolic process,neutrophil degranulation	N-acetylgalactosamine-4-sulfatase activity,sulfuric ester hydrolase activity,N-acetylgalactosamine-6-sulfatase activity,metal ion binding	6806.62	14773.6	7209.35	7194.79	3674.8	3844.57	8732.66	6449.11	8096.73	5866.4	6439.91	6598.37
lysosome	SDC2	Syndecan-2	P34741	1.23838	0.733686	1.38116	0.564235	1.60804	0.410656	1.1153	0.795998	1.2985	0.562834	endoplasmic reticulum lumen,Golgi lumen,plasma membrane,cell surface,integral component of membrane,extracellular matrix,lysosomal lumen	retinoid metabolic process,glycosaminoglycan biosynthetic process,glycosaminoglycan catabolic process,biological_process,bioluminescence,cell migration,glycosaminoglycan metabolic process,post-translational protein modification,cellular protein metabolic process,ephrin receptor signaling pathway,dendrite morphogenesis,regulation of dendrite morphogenesis,leukocyte migration	protein binding,PDZ domain binding,identical protein binding	22595.1	39922.4	11886.8	34375.8	33499.7	15107.4	37125.9	43735.5	15752.7	7591.96	12309.6	40180.2
lysosome	GPC1	Glypican-1	P35052	1.19099	0.424698	1.13684	0.548107	1.1694	0.463467	0.954535	0.672395	0.981877	0.859973	extracellular region,proteinaceous extracellular matrix,extracellular space,nucleoplasm,endosome,Golgi lumen,cytosol,plasma membrane,integral component of plasma membrane,extracellular matrix,lysosomal lumen,membrane raft,anchored component of plasma membrane,extracellular exosome	retinoid metabolic process,glycosaminoglycan biosynthetic process,glycosaminoglycan catabolic process,axon guidance,Schwann cell differentiation,heparan sulfate proteoglycan catabolic process,glycosaminoglycan metabolic process,myelin assembly,negative regulation of fibroblast growth factor receptor signaling pathway,leukocyte migration,positive regulation of skeletal muscle cell differentiation	copper ion binding,fibroblast growth factor binding,laminin binding,heparan sulfate proteoglycan binding	33971.8	35941.4	27623.5	27865.8	30386.7	34849.6	28298	33128.7	34342.2	23128.8	21420.6	37346.1
lysosome	IDUA	Alpha-L-iduronidase	P35475	1.30453		2.40382	0.395833	1.75616	0.319894	1.84267		1.3462		coated vesicle,lysosomal lumen,extracellular exosome	disaccharide metabolic process,glycosaminoglycan catabolic process,chondroitin sulfate catabolic process,dermatan sulfate catabolic process	L-iduronidase activity,receptor binding,hydrolase activity, hydrolyzing O-glycosyl compounds	4265.75	NaN	NaN	11347	4373.67	NaN	4695.4	8024.15	4508.05	NaN	1737.79	4802.11
lysosome	TRIM23	E3 ubiquitin-protein ligase TRIM23	P36406	1.1833	0.75466	1.02829	0.935266	1.43859	0.226372	0.869007	0.80174	1.21575	0.677141	Golgi membrane,nucleus,lysosomal membrane,extracellular exosome	viral process,protein ubiquitination,positive regulation of catalytic activity,innate immune response	nucleic acid binding,GTPase activity,ubiquitin-protein transferase activity,protein binding,GTP binding,enzyme activator activity,zinc ion binding,GDP binding,identical protein binding	142726	21351.7	86720.4	102107	79730.3	36108.2	71708.1	101130	132070	84462.8	80991.6	46494.1
lysosome	ATP6V1E1	V-type proton ATPase subunit E 1	P36543	1.13189	0.40289	1.18407	0.259562	1.12097	0.466102	1.0461	0.53342	0.990354	0.927068	mitochondrion,lysosomal membrane,endosome,cytosol,microvillus,apical plasma membrane,proton-transporting two-sector ATPase complex,proton-transporting two-sector ATPase complex, catalytic domain,extracellular exosome	insulin receptor signaling pathway,ATP hydrolysis coupled proton transport,regulation of macroautophagy,transferrin transport,ion transmembrane transport,phagosome acidification,hydrogen ion transmembrane transport	protein binding,hydrogen-exporting ATPase activity, phosphorylative mechanism,proton-transporting ATPase activity, rotational mechanism,ATPase binding	582828	518514	476420	579862	531182	539454	584795	534837	442911	396693	574517	422708
lysosome	SNCA	Alpha-synuclein	P37840	0.480469	0.106173	0.59381	0.151911	0.371285	0.0681697	1.2359	0.174234	0.772756	0.161004	extracellular region,extracellular space,nucleus,nuclear outer membrane,cytoplasm,mitochondrion,lysosome,rough endoplasmic reticulum,Golgi apparatus,cytosol,ribosome,plasma membrane,cell cortex,synaptic vesicle,actin cytoskeleton,membrane,inclusion body,cell junction,axon,growth cone,neuronal cell body,terminal bouton,perinuclear region of cytoplasm,postsynapse,supramolecular fiber,mitochondrial …	negative regulation of transcription from RNA polymerase II promoter,microglial cell activation,positive regulation of receptor recycling,negative regulation of protein phosphorylation,positive regulation of neurotransmitter secretion,fatty acid metabolic process,neutral lipid metabolic process,phospholipid metabolic process,apoptotic process,activation of cysteine-type endopeptidase activity inv…	magnesium ion binding,copper ion binding,calcium ion binding,protein binding,phospholipid binding,microtubule binding,ferrous iron binding,zinc ion binding,oxidoreductase activity,kinesin binding,protein domain specific binding,Hsp70 protein binding,histone binding,identical protein binding,alpha-tubulin binding,cysteine-type endopeptidase inhibitor activity involved in apoptotic process,phosphol…	73905.9	80624.6	69497.2	77350.3	91654.1	107871	73860.1	51208.1	48050.4	179701	188762	97806.4
lysosome	LIPA	Lysosomal acid lipase/cholesteryl ester hydrolase	P38571	2.12488	0.230336	2.3684	0.0332814	2.28189	0.044023	1.1146	0.753089	1.07389	0.846011	fibrillar center,lysosome,lysosomal lumen,intracellular membrane-bounded organelle,extracellular exosome	cell morphogenesis,cytokine production,inflammatory response,cell proliferation,lipid catabolic process,lung development,low-density lipoprotein particle clearance,tissue remodeling,homeostasis of number of cells within a tissue	sterol esterase activity,lipase activity	39015.4	19263.7	63451.2	47885.9	40136.3	47659	38226.4	37016.9	55481.8	16270.4	30546.6	10471.2
lysosome	ATP6V1A	V-type proton ATPase catalytic subunit A	P38606	1.09707	0.235711	1.10949	0.231598	1.09264	0.514067	1.01132	0.85011	0.995959	0.972546	mitochondrion,lysosomal membrane,cytosol,plasma membrane,integral component of plasma membrane,microvillus,apical plasma membrane,proton-transporting two-sector ATPase complex,proton-transporting V-type ATPase, V1 domain,myelin sheath,extracellular exosome,vacuolar membrane	cellular iron ion homeostasis,insulin receptor signaling pathway,ATP hydrolysis coupled proton transport,regulation of macroautophagy,transferrin transport,ion transmembrane transport,cellular response to increased oxygen levels,ATP metabolic process,phagosome acidification	ATP binding,proton-transporting ATPase activity, rotational mechanism	1.1831e+06	1.0878e+06	1.08077e+06	1.18076e+06	1.18396e+06	1.02489e+06	1.00529e+06	1.33958e+06	993262	1061278	1.09204e+06	901788
lysosome	MTOR	Serine/threonine-protein kinase mTOR	P42345	1.2646	0.0597483	1.12156	0.348583	1.14808	0.399776	0.88689	0.274824	0.907859	0.495227	Golgi membrane,nucleus,nucleoplasm,cytoplasm,mitochondrial outer membrane,lysosome,lysosomal membrane,endoplasmic reticulum membrane,cytosol,phosphatidylinositol 3-kinase complex,endomembrane system,membrane,dendrite,TORC1 complex,TORC2 complex,neuronal cell body,PML body	regulation of cell growth,negative regulation of protein phosphorylation,positive regulation of protein phosphorylation,positive regulation of endothelial cell proliferation,heart morphogenesis,heart valve morphogenesis,regulation of glycogen biosynthetic process,energy reserve metabolic process,'de novo' pyrimidine nucleobase biosynthetic process,DNA repair,protein phosphorylation,cell cycle arr…	RNA polymerase III type 1 promoter DNA binding,RNA polymerase III type 2 promoter DNA binding,RNA polymerase III type 3 promoter DNA binding,TFIIIC-class transcription factor binding,protein kinase activity,protein serine/threonine kinase activity,protein binding,ATP binding,kinase activity,protein kinase binding,protein domain specific binding,identical protein binding,ribosome binding,phosphopr…	64882.3	73860.5	78636.5	74079.7	61162.7	57549.1	51020.2	69767.3	76562.1	61701.3	48915.2	61279.3
lysosome	NSG1	Neuronal vesicle trafficking-associated protein 1	P42857	0.985447	0.963282	0.923878	0.800675	0.662689	0.314581	0.937522	0.750811	0.672476	0.153377	nucleus,cytoplasm,endosome,late endosome,endoplasmic reticulum,endoplasmic reticulum membrane,integral component of membrane,lateral plasma membrane,dendrite,cytoplasmic vesicle membrane,early endosome membrane,Golgi cisterna membrane,multivesicular body membrane,trans-Golgi network membrane,somatodendritic compartment,lysosomal lumen,postsynaptic membrane,recycling endosome membrane,postsynaptic…	receptor recycling,positive regulation of receptor recycling,apoptotic process,dopamine receptor signaling pathway,endosomal transport,amyloid precursor protein metabolic process,clathrin coat assembly,spontaneous synaptic transmission,neurotransmitter receptor transport, endosome to postsynaptic membrane,neurotransmitter receptor cycle,postsynaptic neurotransmitter receptor cycle,regulation of l…	receptor binding,protein binding,clathrin light chain binding	34017.4	36893.3	21808.1	29160.8	34438.1	23327	21701.8	25629.5	15019.8	46978.7	25985.8	21123.7
lysosome	ECE1	Endothelin-converting enzyme 1	P42892	1.46498	0.0967896	1.24827	0.231332	1.40856	0.0574921	0.852075	0.384356	0.961488	0.799531	lysosomal membrane,endosome,plasma membrane,external side of plasma membrane,membrane,integral component of membrane,intrinsic component of endosome membrane,vesicle,Weibel-Palade body,perinuclear region of cytoplasm,extracellular exosome	positive regulation of receptor recycling,regulation of systemic arterial blood pressure by endothelin,heart development,substance P catabolic process,bradykinin catabolic process,calcitonin catabolic process,protein processing,peptide hormone processing,regulation of vasoconstriction,endothelin maturation,hormone catabolic process,embryonic digit morphogenesis,ear development,pharyngeal system d…	endopeptidase activity,metalloendopeptidase activity,protein binding,zinc ion binding,peptide hormone binding,protein homodimerization activity	18598.5	26206.8	18835.7	21851	17307.2	15068.7	23560.3	18191	19438.8	13174.9	12715.7	17551.1
lysosome	USP5	Ubiquitin carboxyl-terminal hydrolase 5	P45974	1.17461	0.177648	1.12762	0.293317	1.0833	0.536239	0.959991	0.481093	0.92226	0.405212	lysosome,cytosol	ubiquitin-dependent protein catabolic process,protein ubiquitination,protein deubiquitination,positive regulation of proteasomal ubiquitin-dependent protein catabolic process,protein K48-linked deubiquitination	cysteine-type endopeptidase activity,thiol-dependent ubiquitin-specific protease activity,protein binding,zinc ion binding,thiol-dependent ubiquitinyl hydrolase activity,ubiquitin binding	696196	741238	706924	621483	718498	718584	564349	747223	666083	694186	620294	511106
lysosome	NSF	Vesicle-fusing ATPase	P46459	0.928361	0.636769	0.981185	0.885473	0.879497	0.407311	1.0569	0.597052	0.947365	0.644971	Golgi membrane,lysosomal membrane,Golgi stack,cytosol,plasma membrane,postsynaptic density,dendritic shaft,myelin sheath,extracellular exosome	positive regulation of receptor recycling,potassium ion transport,intracellular protein transport,exocytosis,ER to Golgi vesicle-mediated transport,retrograde vesicle-mediated transport, Golgi to ER,vesicle-mediated transport,regulation of exocytosis,SNARE complex disassembly,plasma membrane fusion,positive regulation of protein catabolic process,COPII vesicle coating,Golgi vesicle docking,intra-…	SNARE binding,protein binding,ATP binding,ATPase activity,syntaxin-1 binding,Rab GTPase binding,protein kinase binding,PDZ domain binding,ionotropic glutamate receptor binding,ATPase activity, coupled,macromolecular complex binding,metal ion binding	2.4118e+06	2.30028e+06	1.79029e+06	2400981	2.32693e+06	2.14444e+06	2.12586e+06	2216036	1.81823e+06	2.69279e+06	2.48986e+06	1.82148e+06
lysosome	GYG1	Glycogenin-1	P46976	1.18998	0.203932	1.08888	0.442424	1.22449	0.162668	0.91504	0.382967	1.029	0.804135	extracellular region,cytosol,membrane,secretory granule lumen,lysosomal lumen,extracellular exosome,ficolin-1-rich granule lumen	glycogen biosynthetic process,glycogen catabolic process,neutrophil degranulation	protein binding,glycogenin glucosyltransferase activity,metal ion binding,Requires Ontology	58834.1	67032.7	76026.3	65950	61948.5	56841.8	60803.7	79399.6	67544.5	58806.9	46896.6	63957.4
lysosome	ARRB1	Beta-arrestin-1	P49407	1.21082	0.468757	1.1697	0.540427	1.12539	0.643542	0.966047	0.722741	0.92945	0.482348	Golgi membrane,chromatin,nucleus,nucleoplasm,cytoplasm,lysosomal membrane,cytosol,plasma membrane,clathrin-coated pit,postsynaptic density,basolateral plasma membrane,nuclear body,cytoplasmic vesicle membrane,pseudopodium,cytoplasmic vesicle,dendritic spine,postsynaptic membrane,heterotrimeric G-protein complex	activation of MAPK activity,positive regulation of protein phosphorylation,G-protein coupled receptor internalization,positive regulation of receptor internalization,transcription from RNA polymerase II promoter,ubiquitin-dependent protein catabolic process,apoptotic process,G-protein coupled receptor signaling pathway,phototransduction,protein transport,protein ubiquitination,platelet activation…	enzyme inhibitor activity,GTPase activator activity,insulin-like growth factor receptor binding,protein binding,transcription factor binding,estrogen receptor binding,mitogen-activated protein kinase kinase binding,ubiquitin protein ligase binding,alpha-1A adrenergic receptor binding,alpha-1B adrenergic receptor binding,angiotensin receptor binding,follicle-stimulating hormone receptor binding,V2…	138194	181865	171676	161404	149000	164634	143263	152666	161114	189217	136060	80841.6
lysosome	CYB561	Transmembrane ascorbate-dependent reductase CYB561	P49447	1.03652	0.929085	0.631597		0.546411	0.330724	0.609346		0.527161	0.0734653	lysosomal membrane,integral component of membrane	electron transport chain,oxidation-reduction process	ferric-chelate reductase activity,protein binding,oxidoreductase activity,metal ion binding	14457.3	NaN	12117.9	8096.76	NaN	NaN	6016.17	7849.28	7148.71	21752.1	10024.6	6681.82
lysosome	VPS41	Vacuolar protein sorting-associated protein 41 homolog	P49754	1.13091	0.726963	0.937131	0.738989	0.930008	0.683531	0.828653	0.599153	0.822354	0.581155	lysosomal membrane,early endosome,Golgi apparatus,Golgi-associated vesicle,endosome membrane,microtubule cytoskeleton,clathrin-coated vesicle,HOPS complex,late endosome membrane,CORVET complex,AP-3 adaptor complex,clathrin complex,late endosome	protein targeting to vacuole,autophagy,endosome to lysosome transport,endosomal vesicle fusion,regulation of SNARE complex assembly,vacuole fusion, non-autophagic,regulated exocytosis,late endosome to lysosome transport	protein binding,microtubule binding,identical protein binding,protein self-association,metal ion binding,GTPase binding	38324.4	87135.6	44334	53203.8	37540.3	49956.1	44627.5	44354.8	50648.4	64054.6	46530.7	39554
lysosome	PSEN1	Presenilin-1	P49768	0.93328	0.766124	0.975755	0.912605	1.11547	0.640927	1.04551	0.384586	1.19521	0.243126	Golgi membrane,kinetochore,nucleus,nuclear outer membrane,mitochondrion,mitochondrial inner membrane,lysosomal membrane,endoplasmic reticulum,endoplasmic reticulum membrane,smooth endoplasmic reticulum,rough endoplasmic reticulum,Golgi apparatus,centrosome,plasma membrane,integral component of plasma membrane,cell cortex,cell surface,membrane,integral component of membrane,aggresome,Z disc,cell j…	autophagosome assembly,negative regulation of transcription from RNA polymerase II promoter,activation of MAPKK activity,blood vessel development,cell fate specification,somitogenesis,neuron migration,positive regulation of receptor recycling,heart looping,hematopoietic progenitor cell differentiation,astrocyte activation involved in immune response,T cell activation involved in immune response,n…	endopeptidase activity,aspartic-type endopeptidase activity,calcium channel activity,protein binding,beta-catenin binding,PDZ domain binding,aspartic endopeptidase activity, intramembrane cleaving,cadherin binding	87926.3	99204.5	89965	93366.1	94937.2	101404	108002	92367.4	130819	69432.9	92336	135136
lysosome	PSEN2	Presenilin-2	P49810	0.499316	0.17497	0.756873	0.461207	0.648068	0.290116	1.51582	0.233232	1.29791	0.167458	Golgi membrane,kinetochore,nuclear inner membrane,mitochondrial inner membrane,lysosomal membrane,endoplasmic reticulum,endoplasmic reticulum membrane,Golgi apparatus,centrosome,plasma membrane,integral component of plasma membrane,cell cortex,cell surface,membrane,Z disc,axon,growth cone,neuromuscular junction,macromolecular complex,ciliary rootlet,neuronal cell body,dendritic shaft,membrane raf…	response to hypoxia,membrane protein ectodomain proteolysis,calcium ion transport,Notch signaling pathway,Notch receptor processing,protein processing,membrane protein intracellular domain proteolysis,Notch receptor processing, ligand-dependent,intracellular signal transduction,amyloid precursor protein catabolic process,positive regulation of apoptotic process,negative regulation of apoptotic pr…	endopeptidase activity,aspartic-type endopeptidase activity,protein binding,aspartic endopeptidase activity, intramembrane cleaving	12655.1	12212.2	8190.14	18141.4	21775.2	10192.6	12030.5	16645.3	14229.9	21148.5	31986.4	13070.7
lysosome	TSC2	Tuberin	P49815	1.02191	0.722742	0.990562	0.89089	0.880425	0.127735	0.969329	0.644279	0.861553	0.0805745	nucleus,cytoplasm,lysosome,Golgi apparatus,cytosol,membrane,TSC1-TSC2 complex,perinuclear region of cytoplasm	neural tube closure,negative regulation of protein kinase activity,protein import into nucleus,endocytosis,cell cycle arrest,heart development,protein localization,negative regulation of cell proliferation,negative regulation of phosphatidylinositol 3-kinase signaling,viral process,vesicle-mediated transport,positive regulation of macroautophagy,regulation of endocytosis,negative regulation of Wn…	GTPase activator activity,protein binding,phosphatase binding,small GTPase binding,protein homodimerization activity	138755	150698	158440	130442	152092	151621	115673	138095	132115	155415	148390	134487
lysosome	GNAQ	Guanine nucleotide-binding protein G(q) subunit alpha	P50148	0.887015	0.566471	0.864326	0.511878	0.822749	0.400771	0.974421	0.804725	0.927548	0.452744	photoreceptor outer segment,cytoplasm,lysosomal membrane,heterotrimeric G-protein complex,plasma membrane,dendrite,nuclear membrane,cell body,extracellular exosome	skeletal system development,action potential,negative regulation of protein kinase activity,G-protein coupled receptor signaling pathway,adenylate cyclase-activating G-protein coupled receptor signaling pathway,activation of phospholipase C activity,G-protein coupled acetylcholine receptor signaling pathway,glutamate receptor signaling pathway,heart development,blood coagulation,phototransduction…	GTPase activity,signal transducer activity,GTPase activator activity,protein binding,GTP binding,G-protein beta/gamma-subunit complex binding,type 2A serotonin receptor binding,metal ion binding,G-protein coupled receptor binding	1.10418e+06	1.25699e+06	1.13176e+06	950842	1.16106e+06	1291684	916392	1.11315e+06	1.21032e+06	1.21828e+06	1.72527e+06	994307
lysosome	LRBA	Lipopolysaccharide-responsive and beige-like anchor protein	P50851	1.3198	0.0887507	1.36329	0.0572786	1.42193	0.037331	1.03295	0.775415	1.07738	0.435362	lysosome,endoplasmic reticulum,Golgi apparatus,plasma membrane,membrane,integral component of membrane	biological_process	molecular_function	16747	22078.4	19694.4	21859.3	17302.2	21286.4	21613.7	21429.7	20004.6	13754	12966.6	17619.2
lysosome	PPT1	Palmitoyl-protein thioesterase 1	P50897	0.877157	0.639977	0.704855	0.109519	0.761046	0.186006	0.803568	0.506784	0.867628	0.651082	extracellular region,nucleus,lysosome,Golgi apparatus,cytosol,synaptic vesicle,membrane,axon,lysosomal lumen,membrane raft,extracellular exosome,intracellular membrane-bounded organelle	protein depalmitoylation,receptor-mediated endocytosis,pinocytosis,lysosomal lumen acidification,chemical synaptic transmission,nervous system development,brain development,visual perception,protein transport,lipid catabolic process,sphingolipid catabolic process,protein catabolic process,negative regulation of cell growth,membrane raft organization,negative regulation of apoptotic process,negati…	protein binding,palmitoyl-(protein) hydrolase activity,palmitoyl-CoA hydrolase activity,thiolester hydrolase activity	70162.8	139392	73771.2	86214.8	58009.3	83447.7	102819	73138.4	69864.1	105532	129734	87739.1
lysosome	RAB5C	Ras-related protein Rab-5C	P51148	1.07312	0.514461	0.983953	0.904464	1.06969	0.181975	0.91691	0.578506	0.996802	0.973953	lysosomal membrane,endosome,early endosome,lipid particle,plasma membrane,endocytic vesicle,early endosome membrane,azurophil granule membrane,melanosome,extracellular exosome,anchored component of synaptic vesicle membrane,endomembrane system	protein transport,regulation of endocytosis,neutrophil degranulation,plasma membrane to endosome transport,Rab protein signal transduction,intracellular protein transport	GTPase activity,protein binding,GTP binding,GDP binding	1.28629e+06	956014	1.14442e+06	1.0633e+06	1.22998e+06	812035	1077564	1.17399e+06	1124337	1.09473e+06	982007	1.07922e+06
lysosome	RAB7A	Ras-related protein Rab-7a	P51149	0.991604	0.950836	1.00039	0.998038	1.0438	0.57925	1.00886	0.964128	1.05264	0.727724	autophagosome membrane,lysosome,lysosomal membrane,late endosome,Golgi apparatus,lipid particle,cytosol,plasma membrane,endosome membrane,secretory granule membrane,phagocytic vesicle membrane,late endosome membrane,extrinsic component of lysosome membrane,melanosome membrane,pre-autophagosomal structure membrane,terminal bouton,phagocytic vesicle,extracellular exosome,alveolar lamellar body,retr…	autophagosome assembly,protein targeting to lysosome,endocytosis,epidermal growth factor catabolic process,endosome to lysosome transport,protein transport,lipid catabolic process,viral release from host cell,antigen processing and presentation of exogenous peptide antigen via MHC class II,protein to membrane docking,retrograde transport, endosome to Golgi,neutrophil degranulation,early endosome …	GTPase activity,protein binding,GTP binding,GDP binding,Rac GTPase binding,retromer complex binding	5928091	4.08443e+06	4.32625e+06	5005305	5.87579e+06	3584663	4820875	5.65694e+06	4615774	4851363	4672874	4.93594e+06
lysosome	RAB9A	Ras-related protein Rab-9A	P51151	1.06681	0.735398	1.09911	0.347647	1.08882	0.562019	1.03028	0.869217	1.02064	0.919946	lysosome,late endosome,endoplasmic reticulum membrane,cytosol,plasma membrane,transport vesicle,phagocytic vesicle membrane,trans-Golgi network membrane,melanosome,phagocytic vesicle,extracellular exosome,endomembrane system,endocytic vesicle	protein transport,regulation of protein localization,retrograde transport, endosome to Golgi,positive regulation of exocytosis,negative regulation by host of symbiont molecular function,intracellular protein transport,Rab protein signal transduction	GTPase activity,protein binding,GTP binding,GDP binding,identical protein binding	308704	240918	178471	244479	278642	227018	225202	302279	215639	234632	199003	248863
lysosome	RAB27A	Ras-related protein Rab-27A	P51159	1.00005	0.999837	0.832039	0.42802	0.866839	0.436087	0.831998	0.495884	0.866796	0.535903	photoreceptor outer segment,extracellular region,lysosome,late endosome,Golgi apparatus,cytosol,apical plasma membrane,secretory granule,dendrite,secretory granule membrane,multivesicular body membrane,Weibel-Palade body,melanosome membrane,specific granule lumen,melanosome,synapse,extracellular exosome,exocytic vesicle,endomembrane system	protein targeting,exocytosis,blood coagulation,positive regulation of gene expression,antigen processing and presentation,melanocyte differentiation,melanosome localization,melanosome transport,multivesicular body organization,neutrophil degranulation,cytotoxic T cell degranulation,natural killer cell degranulation,positive regulation of exocytosis,synaptic vesicle transport,positive regulation o…	GTPase activity,protein binding,GTP binding,GDP binding,protein domain specific binding,myosin V binding	1.63391e+06	2.5071e+06	1.4201e+06	1.30396e+06	1.29195e+06	2.03092e+06	1.65559e+06	1521919	1.64284e+06	1.81601e+06	2.31313e+06	1.4317e+06
lysosome	SGSH	N-sulphoglucosamine sulphohydrolase	P51688	1.12945	0.728751	1.0128	0.96148	0.979082	0.930936	0.896716	0.763248	0.866864	0.689774	lysosome,lysosomal lumen,extracellular exosome	glycosaminoglycan catabolic process,heparan sulfate proteoglycan catabolic process	sulfuric ester hydrolase activity,N-sulfoglucosamine sulfohydrolase activity,metal ion binding	26349.8	57257.3	28458.2	44221.3	22237.1	34032.4	41464.5	22815.4	32865.5	35175.9	23175.5	40869.5
lysosome	ARSD	Arylsulfatase D	P51689	1.19284	0.58017	0.895152	0.726038	0.875481	0.679728	0.750435	0.250357	0.733945	0.228212	lysosome,endoplasmic reticulum lumen,extracellular exosome	glycosphingolipid metabolic process,post-translational protein modification	arylsulfatase activity,metal ion binding	15372.7	25332.4	17290.9	16262.9	12856.6	14402.8	15499	14929	12137.9	11479.3	12638.5	24502.1
lysosome	CLCN5	H(+)/Cl(-) exchange transporter 5	P51795	0.957298	0.581596	1.12958	0.160153	0.775527	0.0184562	1.17997	0.105874	0.81012	0.0663687	Golgi membrane,lysosomal membrane,endosome,Golgi apparatus,cytosol,plasma membrane,integral component of plasma membrane,endosome membrane,membrane,apical part of cell	excretion,ion transmembrane transport,chloride transmembrane transport	voltage-gated chloride channel activity,chloride channel activity,protein binding,ATP binding,antiporter activity,identical protein binding	70700.9	58382	60840.8	80695.5	67197.2	76211.4	47902.9	49390.2	56567.9	67703.7	69974.5	60717.3
lysosome	CLCN6	H(+)/Cl(-) exchange transporter 6	P51797	0.957135	0.847434	0.99134	0.975133	0.829358	0.344309	1.03574	0.907371	0.866501	0.534004	lysosomal membrane,endosome membrane,integral component of membrane	chloride transport,cell volume homeostasis,signal transduction,response to mechanical stimulus,ion transmembrane transport,chloride transmembrane transport	voltage-gated chloride channel activity,ATP binding,antiporter activity	292136	394081	218142	447963	272677	216039	310870	252114	220646	389263	308933	246666
lysosome	CLCN7	H(+)/Cl(-) exchange transporter 7	P51798	1.38633	0.387098	1.32877	0.287678	1.24886	0.163665	0.95848	0.898633	0.900838	0.740133	nucleoplasm,lysosomal membrane,membrane,integral component of membrane,cytoplasmic vesicle	response to pH,ion transmembrane transport,chloride transmembrane transport	voltage-gated chloride channel activity,chloride channel activity,ATP binding,antiporter activity	165233	309785	143210	264432	151706	176421	214433	187245	155245	171521	127511	146914
lysosome	VAMP7	Vesicle-associated membrane protein 7	P51809	1.28449	0.545052	1.0379	0.821276	0.970919	0.838659	0.808023	0.595618	0.755876	0.505498	cytoplasm,lysosomal membrane,endoplasmic reticulum membrane,trans-Golgi network,plasma membrane,cell surface,membrane,lamellipodium,cell junction,secretory granule,integral component of synaptic vesicle membrane,clathrin-coated vesicle membrane,secretory granule membrane,phagocytic vesicle membrane,platelet alpha granule,pseudopodium,SNARE complex,late endosome membrane,azurophil granule membrane…	ER to Golgi vesicle-mediated transport,post-Golgi vesicle-mediated transport,endocytosis,vesicle fusion,phagocytosis, engulfment,endosome to lysosome transport,vesicle-mediated transport,calcium ion regulated exocytosis,triglyceride transport,SNARE complex assembly,Golgi to plasma membrane protein transport,eosinophil degranulation,neutrophil degranulation,natural killer cell degranulation,vesicl…	SNARE binding,SNAP receptor activity,protein binding,syntaxin binding	34224.2	60558.7	20900.3	37499.5	29602.8	26372.3	33321.9	27526.7	26593.6	36750.3	26484.9	26826
lysosome	CTSC	Dipeptidyl peptidase 1	P53634	1.16813	0.225373	1.02066	0.931921	1.23018	0.308199	0.873755	0.576968	1.05312	0.77208	Golgi membrane,extracellular region,extracellular space,nucleoplasm,lysosome,endoplasmic reticulum lumen,centrosome,membrane,ER to Golgi transport vesicle,endoplasmic reticulum-Golgi intermediate compartment membrane,azurophil granule lumen,intracellular membrane-bounded organelle,extracellular exosome	T cell mediated cytotoxicity,proteolysis,ER to Golgi vesicle-mediated transport,apoptotic process,immune response,aging,response to organic substance,neutrophil degranulation,COPII vesicle coating,proteolysis involved in cellular protein catabolic process,positive regulation of proteolysis involved in cellular protein catabolic process,positive regulation of apoptotic signaling pathway	cysteine-type endopeptidase activity,serine-type endopeptidase activity,protein binding,cysteine-type peptidase activity,peptidase activator activity involved in apoptotic process,phosphatase binding,chloride ion binding,identical protein binding,protein self-association,chaperone binding	138251	156135	184595	195032	126868	96612.5	158259	133667	212498	136112	143985	129944
lysosome	AP2S1	AP-2 complex subunit sigma	P53680	0.83143	0.467335	1.03491	0.786545	1.04124	0.793428	1.24473	0.399797	1.25235	0.406999	cytosol,plasma membrane,AP-2 adaptor complex,endocytic vesicle membrane,clathrin-coated endocytic vesicle membrane,endolysosome membrane,clathrin-coated endocytic vesicle	intracellular protein transport,microtubule-based movement,antigen processing and presentation of exogenous peptide antigen via MHC class II,regulation of endocytosis,low-density lipoprotein particle receptor catabolic process,low-density lipoprotein particle clearance,ephrin receptor signaling pathway,clathrin coat assembly,regulation of defense response to virus by virus,Wnt signaling pathway, …	transporter activity,protein binding,protein transporter activity,clathrin adaptor activity	505188	297256	676232	722973	537557	580023	634470	481328	736028	607810	660164	510499
lysosome	NAGLU	Alpha-N-acetylglucosaminidase	P54802	0.971816	0.929142	0.868575	0.624853	0.96868	0.79358	0.893764	0.789731	0.996773	0.992368	lysosome,lysosomal lumen,extracellular exosome	glycosaminoglycan catabolic process,lysosome organization,nervous system development,cerebellar Purkinje cell layer development,middle ear morphogenesis,locomotor rhythm,retinal rod cell development,inner ear receptor cell development	alpha-N-acetylglucosaminidase activity	12127.7	34779.2	21596.4	30769.6	12746.3	17709.8	23215.5	18390.6	26676.1	22919.9	24993.7	22576.4
lysosome	GALC	Galactocerebrosidase	P54803	0.929943	0.767971	0.870965	0.692651	0.87657	0.44891	0.936579	0.863511	0.942606	0.794396	mitochondrion,lysosome,lysosomal lumen,extracellular exosome	galactosylceramide catabolic process,glycosphingolipid metabolic process	galactosylceramidase activity	38345.1	65503.9	38372	71081.3	34726.6	27393.3	47921.3	44960.8	41176.3	62095.2	51821.8	39018.1
lysosome	SEC13	Protein SEC13 homolog	P55735	1.04211	0.636144	0.986613	0.933407	1.14361	0.121126	0.946748	0.731102	1.0974	0.21852	Golgi membrane,nuclear envelope,nucleoplasm,lysosomal membrane,endoplasmic reticulum membrane,cytosol,ER to Golgi transport vesicle membrane,COPII vesicle coat,nuclear pore outer ring,intracellular membrane-bounded organelle,GATOR2 complex,extracellular exosome,kinetochore	antigen processing and presentation of peptide antigen via MHC class I,intracellular protein transport,sister chromatid cohesion,antigen processing and presentation of exogenous peptide antigen via MHC class II,positive regulation of TOR signaling,COPII vesicle coating,mRNA transport,cargo loading into COPII-coated vesicle,positive regulation of TORC1 signaling	structural molecule activity,protein binding,identical protein binding	94241.6	80892.1	97036.6	102605	91620.6	63450.6	95213.2	105359	98108.4	87508.5	77907.5	95756.9
lysosome	AP1S2	AP-1 complex subunit sigma-2	P56377	1.2833	0.0255725	1.19384	0.309702	1.1694	0.228829	0.930288	0.610104	0.911248	0.393575	Golgi membrane,lysosomal membrane,Golgi apparatus,cytosol,clathrin-coated pit,AP-type membrane coat adaptor complex,cytoplasmic vesicle membrane,trans-Golgi network membrane,intracellular membrane-bounded organelle	intracellular protein transport,vesicle-mediated transport,antigen processing and presentation of exogenous peptide antigen via MHC class II,regulation of defense response to virus by virus	protein binding	96079.4	92183.4	82365.7	100223	86176.9	65362.6	82307.5	94349.9	69952.3	68039.9	69116.1	73729.3
lysosome	STX17	Syntaxin-17	P56962	2.1608	0.0114135	1.2571	0.480978	1.1726	0.321164	0.581776	0.0724	0.54267	0.013886	autophagosome membrane,mitochondrion,autophagosome,endoplasmic reticulum membrane,endoplasmic reticulum-Golgi intermediate compartment,cytosol,plasma membrane,ER to Golgi transport vesicle membrane,integral component of membrane,ER to Golgi transport vesicle,smooth endoplasmic reticulum membrane,SNARE complex,endoplasmic reticulum-Golgi intermediate compartment membrane,ER-mitochondrion membrane …	intracellular protein transport,exocytosis,ER to Golgi vesicle-mediated transport,vesicle fusion,Golgi organization,autophagosome docking,protein localization to pre-autophagosomal structure,vesicle docking,endoplasmic reticulum-Golgi intermediate compartment organization,autophagosome maturation	SNARE binding,SNAP receptor activity,protein binding,protein kinase binding,protein phosphatase binding	55445.6	41761.4	46896.6	21888.1	20849.3	41098.6	26159	30767.8	21273.8	21162.5	19610	25917.3
lysosome	SNX16	Sorting nexin-16	P57768	0.977027	0.83977	0.870278	0.799142			0.890741	0.832804			lysosome,early endosome,late endosome,cytosol,extrinsic component of endosome membrane,early endosome membrane,late endosome membrane,intracellular membrane-bounded organelle	protein targeting to lysosome,endosome to lysosome transport,early endosome to late endosome transport	phosphatidylinositol binding,identical protein binding	13415.1	11836.2	NaN	6125.19	16367.2	NaN	NaN	NaN	NaN	NaN	11910	13935.1
lysosome	RAB2A	Ras-related protein Rab-2A	P61019	0.888876	0.37568	0.922743	0.227062	0.895892	0.173528	1.0381	0.775257	1.00789	0.953528	Golgi membrane,nucleus,lysosomal membrane,endoplasmic reticulum membrane,Golgi apparatus,cytosol,endoplasmic reticulum-Golgi intermediate compartment membrane,melanosome,extracellular exosome,endomembrane system	Golgi organization,protein transport,post-translational protein modification,ER to Golgi vesicle-mediated transport,intracellular protein transport,Rab protein signal transduction	GTPase activity,protein binding,GTP binding,GDP binding	2.90202e+06	3.00908e+06	2.07888e+06	3.01825e+06	2.71155e+06	2.5646e+06	2808857	2.86952e+06	2.37467e+06	2.8522e+06	3.00505e+06	3.1316e+06
lysosome	CXCR4	C-X-C chemokine receptor type 4	P61073	10.2155	0.391572	2.48857	0.447303	0.828872	0.658822	0.243607	0.460478	0.0811383	0.384525	cytoplasm,lysosome,early endosome,late endosome,plasma membrane,cell surface,integral component of membrane,cell junction,cell leading edge,cytoplasmic vesicle,macromolecular complex,extracellular exosome	activation of MAPK activity,response to hypoxia,dendritic cell chemotaxis,apoptotic process,inflammatory response,G-protein coupled receptor signaling pathway,positive regulation of cytosolic calcium ion concentration,axon guidance,response to virus,fusion of virus membrane with host plasma membrane,calcium-mediated signaling,entry into host cell,myelin maintenance,positive regulation of oligoden…	virus receptor activity,actin binding,G-protein coupled receptor activity,protein binding,coreceptor activity,C-X-C chemokine receptor activity,C-C chemokine binding,ubiquitin protein ligase binding,myosin light chain binding,ubiquitin binding	9818.84	215483	17433.2	8878.26	5499.64	44754.1	5505.2	3050.29	11139.7	6548.37	10826.4	6386.61
lysosome	RAB14	Ras-related protein Rab-14	P61106	0.82108	0.12111	0.800071	0.173529	0.827519	0.00391257	0.974413	0.871127	1.00784	0.937791	Golgi membrane,intracellular,lysosome,lysosomal membrane,early endosome,late endosome,rough endoplasmic reticulum,Golgi stack,trans-Golgi network,cytosol,plasma membrane,trans-Golgi network transport vesicle,early endosome membrane,nuclear outer membrane-endoplasmic reticulum membrane network,intracellular membrane-bounded organelle,phagocytic vesicle,perinuclear region of cytoplasm,recycling end…	phosphatidylinositol biosynthetic process,Golgi to endosome transport,fibroblast growth factor receptor signaling pathway,embryo development,protein transport,vesicle-mediated transport,regulation of endocytosis,endocytic recycling,regulation of protein localization,defense response to bacterium,neutrophil degranulation,intracellular transport,phagosome maturation,phagolysosome assembly involved …	GTPase activity,protein binding,GTP binding,GDP binding,myosin V binding	851170	748773	628379	832354	790090	548861	739751	785892	720152	929252	909921	874717
lysosome	ATP6V0D1	V-type proton ATPase subunit d 1	P61421	1.09864	0.611312	0.987718	0.912571	0.887648	0.298351	0.899034	0.564598	0.807949	0.305952	lysosomal membrane,early endosome,synaptic vesicle,endosome membrane,membrane,apical plasma membrane,vacuolar proton-transporting V-type ATPase complex,phagocytic vesicle membrane,proton-transporting V-type ATPase, V0 domain,axon terminus,extracellular exosome,centrosome,plasma membrane proton-transporting V-type ATPase complex	cellular iron ion homeostasis,vacuolar transport,vacuolar acidification,brain development,insulin receptor signaling pathway,ATP hydrolysis coupled proton transport,regulation of macroautophagy,transferrin transport,ion transmembrane transport,cellular response to increased oxygen levels,IRE1-mediated unfolded protein response,cilium morphogenesis,phagosome acidification,hydrogen ion transmembran…	protein binding,hydrogen-exporting ATPase activity, phosphorylative mechanism,proton-transporting ATPase activity, rotational mechanism	999332	1.46515e+06	963247	1.10016e+06	882956	1.09853e+06	996483	838006	934945	1.0332e+06	1.18515e+06	901614
lysosome	NPC2	NPC intracellular cholesterol transporter 2	P61916	0.564651	0.297548	0.778069	0.550929	0.809409	0.58861	1.37796	0.463812	1.43347	0.345748	extracellular region,lysosome,endoplasmic reticulum,azurophil granule lumen,lysosomal lumen,extracellular exosome	cholesterol metabolic process,response to virus,phospholipid transport,regulation of isoprenoid metabolic process,cholesterol transport,intracellular sterol transport,intracellular cholesterol transport,cholesterol efflux,low-density lipoprotein particle clearance,cholesterol homeostasis,neutrophil degranulation,glycolipid transport	protein binding,cholesterol binding,cholesterol transporter activity,enzyme binding	1375.9	4929.25	5778.41	8113.71	3784.1	4752.9	5838.54	7219.75	4263.1	5322.81	NaN	8943.88
lysosome	AP1S1	AP-1 complex subunit sigma-1A	P61966	0.950352	0.647322	0.857291	0.473727	0.864065	0.25761	0.902078	0.610728	0.909205	0.235193	Golgi membrane,lysosomal membrane,Golgi apparatus,cytosol,clathrin-coated pit,membrane,AP-1 adaptor complex,cytoplasmic vesicle membrane,trans-Golgi network membrane,terminal bouton,intracellular membrane-bounded organelle,extracellular exosome	intracellular protein transport,receptor-mediated endocytosis,response to virus,antigen processing and presentation of exogenous peptide antigen via MHC class II,retrograde transport, endosome to Golgi,regulation of defense response to virus by virus	protein binding	55796.3	65774.3	61932.9	64520.3	65513.4	35500.9	53229.3	52587.1	61026	75324.4	60873.2	56892.4
lysosome	GNB1	Guanine nucleotide-binding protein G(I)/G(S)/G(T) subunit beta-1	P62873	0.898076	0.339451	0.890468	0.115437	0.884296	0.0686159	0.991529	0.939633	0.984656	0.887884	photoreceptor inner segment,intracellular,lysosomal membrane,cytosol,heterotrimeric G-protein complex,plasma membrane,membrane,dendrite,photoreceptor outer segment membrane,myelin sheath,cell body,extracellular exosome,photoreceptor disc membrane,extracellular vesicle	protein folding,signal transduction,G-protein coupled receptor signaling pathway,adenylate cyclase-activating dopamine receptor signaling pathway,phospholipase C-activating G-protein coupled receptor signaling pathway,positive regulation of cytosolic calcium ion concentration,G-protein coupled acetylcholine receptor signaling pathway,Wnt signaling pathway, calcium modulating pathway,Ras protein s…	GTPase activity,signal transducer activity,protein binding,spectrin binding,type 1 angiotensin receptor binding,alkylglycerophosphoethanolamine phosphodiesterase activity,GTPase binding	741758	883088	1.01943e+06	794245	886253	941379	823996	842201	937506	1.03524e+06	969905	939239
lysosome	GNB2	Guanine nucleotide-binding protein G(I)/G(S)/G(T) subunit beta-2	P62879	0.766731	0.110778	0.863055	0.0819561	0.923626	0.288594	1.12563	0.406718	1.20463	0.226339	extracellular space,lysosomal membrane,cytosol,plasma membrane,focal adhesion,membrane,vesicle,myelin sheath,cell body,perinuclear region of cytoplasm,extracellular exosome	protein folding,G-protein coupled receptor signaling pathway,regulation of molecular function,cellular response to glucagon stimulus	GTPase activity,signal transducer activity,calcium channel regulator activity,protein binding,GTPase binding	5.62517e+06	4.38757e+06	6.71108e+06	6098027	6.23557e+06	6.49123e+06	6278243	6551326	7.31644e+06	7.07744e+06	7915388	6.81903e+06
lysosome	AP2B1	AP-2 complex subunit beta	P63010	0.849204	0.508244	0.869184	0.586604	1.01481	0.946917	1.02353	0.909691	1.19501	0.32004	trans-Golgi network,cytosol,plasma membrane,membrane,AP-2 adaptor complex,endocytic vesicle membrane,clathrin-coated endocytic vesicle membrane,endolysosome membrane,clathrin-coated endocytic vesicle	ventricular septum development,intracellular protein transport,microtubule-based movement,antigen processing and presentation of exogenous peptide antigen via MHC class II,low-density lipoprotein particle receptor catabolic process,low-density lipoprotein particle clearance,aorta development,positive regulation of endocytosis,ephrin receptor signaling pathway,clathrin coat assembly,regulation of …	signal sequence binding,protein binding,clathrin binding,clathrin adaptor activity	1.73629e+06	1.58124e+06	2.3026e+06	2481425	1.75044e+06	1520500	2260284	1820212	2635643	2.79806e+06	2.34829e+06	1.47177e+06
lysosome	GNAI1	Guanine nucleotide-binding protein G(i) subunit alpha-1	P63096	1.01243	0.953104	0.983785	0.942193	1.10937	0.656409	0.971703	0.781376	1.09574	0.533481	nucleus,nucleolus,cytoplasm,lysosomal membrane,centrosome,heterotrimeric G-protein complex,plasma membrane,midbody,membrane raft,extracellular exosome,cell cortex region	protein folding,cell cycle,G-protein coupled receptor signaling pathway,adenylate cyclase-modulating G-protein coupled receptor signaling pathway,adenylate cyclase-inhibiting G-protein coupled receptor signaling pathway,response to peptide hormone,regulation of cAMP-mediated signaling,negative regulation of synaptic transmission,cell division,regulation of mitotic spindle organization,cellular re…	magnesium ion binding,G-protein coupled receptor binding,GTPase activity,signal transducer activity,protein binding,GTP binding,GDP binding,G-protein beta/gamma-subunit complex binding,G-protein coupled serotonin receptor binding,GTPase activating protein binding	4305121	4366410	4.77413e+06	3.68239e+06	4.36779e+06	5.015e+06	4.21803e+06	4.47533e+06	6.03963e+06	3135195	5.95273e+06	4.1926e+06
lysosome	EEF1A1	Elongation factor 1-alpha 1	P68104	0.980637	0.899299	1.12184	0.450198	1.23126	0.17777	1.14399	0.416072	1.25558	0.174474	extracellular region,extracellular space,nucleus,nucleolus,cytoplasm,cytosol,eukaryotic translation elongation factor 1 complex,plasma membrane,membrane,cortical actin cytoskeleton,ruffle membrane,secretory granule lumen,myelin sheath,extracellular exosome,cytoplasmic side of lysosomal membrane,ficolin-1-rich granule lumen	transcription, DNA-templated,regulation of transcription, DNA-templated,translational elongation,protein methylation,neutrophil degranulation,cellular response to epidermal growth factor stimulus,regulation of chaperone-mediated autophagy,translation	tRNA binding,RNA binding,translation elongation factor activity,GTPase activity,protein binding,calmodulin binding,GTP binding,protein kinase binding	33494754	22643702	29715274	37013784	34840076	26361618	29759700	38734128	39302012	34357868	28063528	25127516
lysosome	BLOC1S1	Biogenesis of lysosome-related organelles complex 1 subunit 1	P78537	1.26038	0.644286	1.23862	0.459708	1.02391	0.957944	0.982736	0.968226	0.812381	0.707137	extracellular space,mitochondrial intermembrane space,mitochondrial matrix,lysosomal membrane,cytosol,BLOC-1 complex,extracellular exosome,BORC complex,axon cytoplasm,mitochondrion	anterograde axonal transport,aerobic respiration,endosomal transport,peptidyl-lysine acetylation,neuron projection development,lysosome localization,melanosome organization,anterograde synaptic vesicle transport,platelet dense granule organization	protein binding	27478.6	63815.7	20127.9	47729.4	33557.7	28211.5	51065	23290.2	16162.1	18772.3	28959.1	40672.1
lysosome	CCZ1B	Vacuolar fusion protein CCZ1 homolog B;Vacuolar fusion protein CCZ1 homolog	P86790	1.18398	0.276701	1.05874	0.503525	0.957126	0.567406	0.894219	0.426799	0.808396	0.204157	lysosomal membrane,cytosol,aggresome,vesicle,intracellular membrane-bounded organelle;lysosomal membrane,cytosol,aggresome,vesicle,Mon1-Ccz1 complex,intracellular membrane-bounded organelle	vesicle-mediated transport;vesicle-mediated transport,regulation of molecular function	;guanyl-nucleotide exchange factor activity,protein binding	42777.5	60078	46902.2	42063.1	42858.9	48994.1	38414.6	42314	40334.9	45421.8	43941.8	37122.8
lysosome	VLDLR	Very low-density lipoprotein receptor	P98155	2.52755	0.0157984	2.40842	0.0329357	2.69131	0.0118613	0.952869	0.796339	1.06479	0.693285	lysosomal membrane,plasma membrane,clathrin-coated pit,membrane,integral component of membrane,very-low-density lipoprotein particle,receptor complex	negative regulation of transcription from RNA polymerase II promoter,lipid transport,receptor-mediated endocytosis,signal transduction,nervous system development,axon guidance,memory,cholesterol metabolic process,ventral spinal cord development,low-density lipoprotein particle receptor catabolic process,glycoprotein transport,very-low-density lipoprotein particle clearance,reelin-mediated signali…	low-density lipoprotein receptor activity,calcium ion binding,protein binding,very-low-density lipoprotein particle receptor activity,apolipoprotein binding,very-low-density lipoprotein particle binding,glycoprotein transporter activity,reelin receptor activity,calcium-dependent protein binding	118791	91937.3	84330.4	113065	99318.1	68769.3	123255	105044	85876.9	30323.1	26739.7	59674.3
lysosome	LRP2	Low-density lipoprotein receptor-related protein 2	P98164	0.945239	0.955183	0.788262	0.829197	1.25651	0.802049	0.833929	0.540556	1.3293	0.539484	lysosome,lysosomal membrane,endoplasmic reticulum,Golgi apparatus,plasma membrane,clathrin-coated pit,external side of plasma membrane,integral component of membrane,apical plasma membrane,endocytic vesicle,axon,dendrite,clathrin-coated vesicle membrane,brush border membrane,endosome lumen,receptor complex,extracellular exosome	retinoid metabolic process,neural tube closure,secondary heart field specification,outflow tract septum morphogenesis,ventricular compact myocardium morphogenesis,ventricular septum development,lipid metabolic process,endocytosis,receptor-mediated endocytosis,sensory perception of sound,cell proliferation,male gonad development,metal ion transport,negative regulation of BMP signaling pathway,fore…	low-density lipoprotein receptor activity,calcium ion binding,protein binding,drug binding,SH3 domain binding,steroid hormone receptor binding,lipoprotein transporter activity,chaperone binding	43317.5	66088.1	31221.5	36578.5	47928.3	32766.3	44539.6	101979	40417.2	11439	NaN	87743.7
lysosome	ATP11A	Phospholipid-transporting ATPase IH	P98196	1.44412	0.0254514	1.33815	0.0896402	1.57362	0.00413163	0.926616	0.536755	1.08967	0.320003	lysosomal membrane,early endosome,endoplasmic reticulum,plasma membrane,membrane,integral component of membrane,specific granule membrane,intracellular membrane-bounded organelle,recycling endosome,tertiary granule membrane	neutrophil degranulation,phospholipid translocation	magnesium ion binding,phospholipid-translocating ATPase activity,protein binding,ATP binding	72763.2	68906.3	86002.6	79780.6	73022.5	58161.5	79014.5	85844.2	83228.8	45949.2	53775.7	57929.4
lysosome	CLTC	Clathrin heavy chain 1	Q00610	0.903553	0.437264	0.943822	0.709231	0.998842	0.991097	1.04457	0.772151	1.10546	0.30159	lysosome,endosome,spindle,cytosol,plasma membrane,focal adhesion,membrane,clathrin coat,clathrin coat of trans-Golgi network vesicle,clathrin coat of coated pit,clathrin-coated vesicle,clathrin-coated endocytic vesicle membrane,trans-Golgi network membrane,endolysosome membrane,melanosome,intracellular membrane-bounded organelle,clathrin-coated endocytic vesicle,extracellular exosome,clathrin com…	mitotic cell cycle,osteoblast differentiation,intracellular protein transport,receptor-mediated endocytosis,autophagy,microtubule-based movement,antigen processing and presentation of exogenous peptide antigen via MHC class II,receptor internalization,low-density lipoprotein particle receptor catabolic process,transferrin transport,low-density lipoprotein particle clearance,retrograde transport, …	RNA binding,double-stranded RNA binding,structural molecule activity,protein binding,protein kinase binding,clathrin light chain binding,low-density lipoprotein particle receptor binding,disordered domain specific binding,ubiquitin-specific protease binding	5546155	4.38662e+06	5.56126e+06	6378771	5561375	4.24441e+06	5325104	5.81285e+06	5.9901e+06	6464405	5921629	4761867
lysosome	TIAL1	Nucleolysin TIAR	Q01085	1.27124	0.245057	1.13596	0.402622	1.08523	0.579728	0.893583	0.490115	0.85368	0.358105	nucleus,nucleoplasm,cytoplasm,lysosome,cytoplasmic stress granule,extracellular exosome	regulation of transcription from RNA polymerase II promoter,apoptotic process,defense response,germ cell development,positive regulation of cell proliferation,fibroblast growth factor receptor signaling pathway,stem cell division	DNA binding,RNA binding,AU-rich element binding	29224	44089.3	34127.9	33811	27963.6	34233	26941.6	32315.6	32463.1	35032.4	24471.8	25012.6
lysosome	ANK2	Ankyrin-2	Q01484	0.858222	0.399472	0.874723	0.458409	0.820641	0.254772	1.01923	0.911458	0.95621	0.748509	intracellular,mitochondrion,lysosome,early endosome,cytosol,cytoskeleton,plasma membrane,intercalated disc,basolateral plasma membrane,apical plasma membrane,Z disc,T-tubule,M band,A band,sarcolemma,neuron projection,costamere,membrane raft,postsynaptic membrane,recycling endosome	regulation of heart rate,atrial septum development,cellular calcium ion homeostasis,ER to Golgi vesicle-mediated transport,endocytosis,cytoskeleton organization,positive regulation of gene expression,regulation of cardiac muscle contraction by regulation of the release of sequestered calcium ion,regulation of cardiac muscle contraction by calcium ion signaling,protein transport,paranodal junction…	structural constituent of cytoskeleton,protein binding,enzyme binding,protein kinase binding,spectrin binding,protein binding, bridging,ion channel binding,ATPase binding	1.1239e+06	778749	864491	755197	1.12928e+06	935862	844612	824412	976942	1.28743e+06	1.0767e+06	860138
lysosome	NAAA	N-acylethanolamine-hydrolyzing acid amidase	Q02083					Only in L116ddTPR		3.64268		1.41679	0.368525	cytoplasm,lysosomal lumen,extracellular exosome,presynapse	lipid metabolic process,neurotransmitter secretion,biological_process	transcription factor binding,hydrolase activity, acting on carbon-nitrogen (but not peptide) bonds	1482.89	NaN	1527.41	5482.77		NaN	1906.71	1322.37	3168.36	NaN	NaN	NaN
lysosome	EEF1A2	Elongation factor 1-alpha 2	Q05639	1.02634	0.937538	0.979977	0.939249	0.892661	0.703499	0.954825	0.861539	0.86975	0.640352	cytoplasm,eukaryotic translation elongation factor 1 complex,neuronal cell body,myelin sheath,cytoplasmic side of lysosomal membrane,nucleus	translational elongation,response to inorganic substance,positive regulation of apoptotic process,response to electrical stimulus,positive regulation of lipid kinase activity,regulation of chaperone-mediated autophagy,translation	translation elongation factor activity,GTPase activity,protein binding,GTP binding,translation factor activity, RNA binding,protein kinase binding	112203	74480.1	162318	117056	124623	91554.8	77436.6	128599	97507.1	144351	132232	63460.6
lysosome	LRP1	Prolow-density lipoprotein receptor-related protein 1	Q07954	0.7938	0.336052	0.840391	0.500915	0.896125	0.710187	1.05869	0.815513	1.12891	0.691493	nucleus,lysosomal membrane,early endosome,plasma membrane,integral component of plasma membrane,clathrin-coated pit,focal adhesion,membrane,basolateral plasma membrane,clathrin-coated vesicle,dendrite,endocytic vesicle membrane,neuronal cell body,receptor complex,plasma membrane protein complex	retinoid metabolic process,astrocyte activation involved in immune response,lipid metabolic process,receptor-mediated endocytosis,phagocytosis,protein kinase C-activating G-protein coupled receptor signaling pathway,aging,cell proliferation,regulation of extracellular matrix disassembly,positive regulation of cholesterol efflux,positive regulation of cell death,negative regulation of neuron proje…	protease binding,RNA binding,receptor activity,low-density lipoprotein receptor activity,scavenger receptor activity,calcium ion binding,protein binding,alpha-2 macroglobulin receptor activity,apolipoprotein receptor activity,clathrin heavy chain binding,apolipoprotein binding,lipoprotein transporter activity,heparan sulfate proteoglycan binding,macromolecular complex binding,lipoprotein particle…	649008	512636	409029	676144	632189	354529	546710	848407	378024	709478	465499	803699
lysosome	AHNAK	Neuroblast differentiation-associated protein AHNAK	Q09666	2.51896	0.189627	2.2958	0.161603	3.25955	0.127762	0.911407	0.834253	1.29401	0.585083	nucleus,cytoplasm,lysosomal membrane,cytosol,plasma membrane,focal adhesion,actin cytoskeleton,membrane,T-tubule,vesicle,sarcolemma,costamere,cell-cell contact zone,extracellular exosome,membrane raft	regulation of RNA splicing,protein oligomerization,regulation of voltage-gated calcium channel activity	RNA binding,protein binding,S100 protein binding,cadherin binding,structural molecule activity conferring elasticity	55303.7	130382	54094	110608	56801.9	51127.7	163160	83475	63642.1	25992	11027.7	58170.6
lysosome	LAMTOR4	Ragulator complex protein LAMTOR4	Q0VGL1	1.73543	0.192336	1.64714	0.120082	1.39241	0.370593	0.949125	0.840326	0.802341	0.508774	lysosome,lysosomal membrane,intracellular membrane-bounded organelle,Ragulator complex	cell cycle arrest,regulation of cell size,regulation of macroautophagy,positive regulation of TOR signaling,protein localization to lysosome,regulation of molecular function,cellular response to amino acid stimulus	protein binding,guanyl-nucleotide exchange factor activity,protein complex scaffold	252547	345537	157275	273278	212918	230735	283237	173558	149260	69109.6	194947	171200
lysosome	AP1B1	AP-1 complex subunit beta-1	Q10567	1.07989	0.563496	1.05414	0.662664	1.06317	0.614557	0.976157	0.746509	0.984517	0.833721	Golgi membrane,lysosomal membrane,Golgi apparatus,cytosol,clathrin adaptor complex,cytoplasmic vesicle membrane,clathrin-coated vesicle membrane,trans-Golgi network membrane,intracellular membrane-bounded organelle	intracellular protein transport,determination of left/right symmetry,heart development,vesicle-mediated transport,antigen processing and presentation of exogenous peptide antigen via MHC class II,regulation of defense response to virus by virus	transporter activity,protein binding,protein kinase binding,clathrin binding	202640	235130	191758	197129	213672	203718	198451	216272	205059	235266	175966	171726
lysosome	HYAL2	Hyaluronidase-2	Q12891			0.616391		0.888395	0.700057					Golgi membrane,cytoplasm,lysosome,endoplasmic reticulum,cytosol,plasma membrane,microvillus,cell surface,apical plasma membrane,endocytic vesicle,anchored component of external side of plasma membrane,cytoplasmic vesicle,membrane raft,anchored component of plasma membrane,perinuclear region of cytoplasm,RNA polymerase II transcription factor complex	response to reactive oxygen species,kidney development,hematopoietic progenitor cell differentiation,carbohydrate metabolic process,glycosaminoglycan catabolic process,transcription from RNA polymerase II promoter,response to virus,multicellular organism aging,negative regulation of fibroblast migration,fusion of virus membrane with host plasma membrane,transformation of host cell by virus,hyalur…	RNA polymerase II transcription coactivator activity,virus receptor activity,hyalurononglucosaminidase activity,protein binding,hyaluronic acid binding,enzyme binding,receptor signaling protein tyrosine kinase inhibitor activity,receptor tyrosine kinase binding,hyaluronoglucuronidase activity,transforming growth factor beta binding	NaN	NaN	NaN	1868.98		NaN	NaN	2951.01	2436.44	2374.24	3690.01	NaN
lysosome	ANK3	Ankyrin-3	Q12955	0.491172	0.248275	0.48771	0.246326	0.50237	0.254568	0.992952	0.940422	1.0228	0.870953	lysosome,endoplasmic reticulum,Golgi apparatus,cytosol,plasma membrane,cell surface,intercalated disc,spectrin-associated cytoskeleton,basolateral plasma membrane,lateral plasma membrane,sarcoplasmic reticulum,Z disc,T-tubule,dendrite,neuromuscular junction,node of Ranvier,sarcolemma,neuron projection,costamere,axon initial segment,postsynaptic membrane,bicellular tight junction,basal plasma memb…	mitotic cytokinesis,ER to Golgi vesicle-mediated transport,plasma membrane organization,cytoskeletal anchoring at plasma membrane,signal transduction,axonogenesis,neuromuscular junction development,positive regulation of gene expression,positive regulation of cell communication by electrical coupling,positive regulation of sodium ion transport,magnesium ion homeostasis,neuronal action potential,p…	structural constituent of cytoskeleton,protein binding,cytoskeletal protein binding,spectrin binding,protein binding, bridging,ion channel binding,cadherin binding	517595	417798	431706	432470	503064	421929	464589	379580	554096	1.50825e+06	714513	560573
lysosome	NPRL3	GATOR complex protein NPRL3	Q12980	0.69799		0.706505		1.03478		1.0122		1.48252		lysosomal membrane,Iml1 complex,vacuole	ventricular septum development,negative regulation of TOR signaling,cellular response to amino acid starvation,aorta morphogenesis,TORC1 signaling,positive regulation of GTPase activity,cardiac muscle tissue development,palate development,regulation of autophagosome assembly	GTPase activator activity	3658.49	NaN	NaN	3703.12				5423.77	NaN	NaN	NaN	5241.46
lysosome	USP4	Ubiquitin carboxyl-terminal hydrolase 4	Q13107	1.36981	0.209118	1.63828	0.00501995	1.58999	0.0483293	1.19599	0.315588	1.16074	0.426254	nucleus,cytoplasm,lysosome,cytosol,plasma membrane	spliceosomal tri-snRNP complex assembly,ubiquitin-dependent protein catabolic process,protein deubiquitination,negative regulation of protein ubiquitination,regulation of protein stability,protein localization to cell surface	thiol-dependent ubiquitin-specific protease activity,protein binding,adenosine receptor binding,thiol-dependent ubiquitinyl hydrolase activity,identical protein binding,metal ion binding	10575.9	7203.68	12241.6	12819.8	11591.8	11493.6	9604.81	12636.1	12605.8	7102.99	7539.36	7274
lysosome	CLN3	Battenin	Q13286	1.1974	0.355007	1.43126	0.303779	1.38348	0.152453	1.1953	0.54995	1.1554	0.453373	Golgi membrane,nucleus,cytoplasm,mitochondrion,lysosome,lysosomal membrane,early endosome,late endosome,autophagosome,endoplasmic reticulum,Golgi apparatus,Golgi stack,trans-Golgi network,plasma membrane,caveola,synaptic vesicle,integral component of membrane,integral component of endoplasmic reticulum membrane,neuron projection,membrane raft,vacuole	action potential,globoside metabolic process,cellular amino acid metabolic process,ceramide metabolic process,glucosylceramide metabolic process,galactosylceramide metabolic process,sphingomyelin metabolic process,receptor-mediated endocytosis,vacuolar transport,lysosome organization,lysosomal lumen acidification,associative learning,arginine transport,macroautophagy,protein processing,protein ca…	protein binding,unfolded protein binding	20426.5	19566.7	13673.5	29768.5	20858.7	13520.8	25650.6	19318.2	17037.8	14781.6	11817.5	18220.2
lysosome	SQSTM1	Sequestosome-1	Q13501	1.66321	0.0275096	1.36252	0.123534	1.34682	0.160699	0.819208	0.0789059	0.809774	0.135877	pre-autophagosomal structure,cytoplasmic mRNA processing body,nucleoplasm,cytoplasm,late endosome,autophagosome,endoplasmic reticulum,cytosol,inclusion body,aggresome,PML body,sarcomere,intracellular membrane-bounded organelle,amphisome,autolysosome,extracellular exosome,sperm midpiece,Lewy body	negative regulation of transcription from RNA polymerase II promoter,mitophagy,macromitophagy,positive regulation of protein phosphorylation,immune system process,response to ischemia,protein phosphorylation,ubiquitin-dependent protein catabolic process,autophagy,apoptotic process,endosome organization,protein localization,regulation of mitochondrion organization,endosomal transport,macroautophag…	protein serine/threonine kinase activity,protein kinase C binding,protein binding,zinc ion binding,enzyme binding,protein kinase binding,receptor tyrosine kinase binding,ubiquitin protein ligase binding,ionotropic glutamate receptor binding,SH2 domain binding,identical protein binding,protein homodimerization activity,ubiquitin binding,K63-linked polyubiquitin binding	49639.5	48100.6	40532.8	36271.6	41511.4	35491.2	39631.6	42210	30128.2	26192.7	21341.3	35602.1
lysosome	ASAH1	Acid ceramidase	Q13510	0.806035	0.465004	0.714903	0.328857	0.745971	0.306536	0.886937	0.720785	0.925482	0.761566	extracellular region,extracellular space,lysosomal lumen,extracellular exosome,tertiary granule lumen,ficolin-1-rich granule lumen	ceramide metabolic process,glycosphingolipid metabolic process,neutrophil degranulation	catalytic activity,ceramidase activity,Requires Ontology,hydrolase activity, acting on carbon-nitrogen (but not peptide) bonds	208625	407559	287619	399439	180314	221863	328280	208336	299837	406631	472400	242263
lysosome	LAPTM5	Lysosomal-associated transmembrane protein 5	Q13571			0.241918	0.395521	0.435709						lysosome,lysosomal membrane,integral component of plasma membrane,membrane	cellular response to leukemia inhibitory factor	protein binding	NaN	NaN	NaN	1716.05	2894.41	NaN	NaN	NaN	4151.86	NaN	14738.9	4319.08
lysosome	SNX1	Sorting nexin-1	Q13596	1.00896	0.952076	0.914583	0.606386	1.02628	0.861909	0.906459	0.309338	1.01716	0.620818	cytoplasm,lysosome,endosome,Golgi apparatus,cytosol,endosome membrane,membrane,extrinsic component of membrane,lamellipodium,retromer complex,retromer, tubulation complex,early endosome membrane,vesicle,macromolecular complex,intracellular membrane-bounded organelle	intracellular protein transport,vesicle organization,receptor internalization,early endosome to Golgi transport,retrograde transport, endosome to Golgi,positive regulation of protein catabolic process,lamellipodium morphogenesis,endocytosis	epidermal growth factor receptor binding,insulin receptor binding,protein binding,phosphatidylinositol binding,identical protein binding,protein homodimerization activity,cadherin binding,protein heterodimerization activity,transferrin receptor binding,leptin receptor binding	64571.3	67784.3	66636.1	68051.9	60240.5	52085.4	71112.7	66135.4	65159.1	55228.7	59087.2	82908.3
lysosome	NCOA4	Nuclear receptor coactivator 4	Q13772	2.60549		1.21774		0.848602		0.467374		0.325697		nucleus,mitochondrion,autolysosome	transcription, DNA-templated,protein targeting to lysosome,cellular iron ion homeostasis,male gonad development,androgen receptor signaling pathway,positive regulation of transcription, DNA-templated	transcription coactivator activity,androgen receptor binding	5111.56	NaN	NaN	2389.01		NaN	NaN	1914.28	1415.36	1961.84	NaN	NaN
lysosome	SCARB2	Lysosome membrane protein 2	Q14108	1.23075	0.606852	1.02875	0.902942	0.917026	0.632414	0.835874	0.66764	0.745094	0.500997	Golgi membrane,lysosomal membrane,endoplasmic reticulum membrane,plasma membrane,focal adhesion,cell surface,endosome membrane,membrane,integral component of membrane,clathrin-coated vesicle membrane,late endosome membrane,lysosomal lumen,extracellular exosome	action potential,production of molecular mediator involved in inflammatory response,protein targeting to lysosome,fatty acid metabolic process,receptor-mediated endocytosis,phagocytosis, engulfment,positive regulation of neuron projection development,regulation of lipopolysaccharide-mediated signaling pathway,viral entry into host cell,membrane organization,regulation of endosome organization,reg…	virus receptor activity,scavenger receptor activity,protein binding,enzyme binding,transmembrane receptor activity	1.27694e+06	2.93474e+06	1.24427e+06	2.0707e+06	1.08014e+06	1.40964e+06	1.74711e+06	1.15976e+06	1.15832e+06	1.39321e+06	1.72939e+06	1.31042e+06
lysosome	DOC2A	Double C2-like domain-containing protein alpha	Q14183	1.47872	0.289575	1.52646	0.0573888	1.19384	0.356026	1.03229	0.904231	0.807348	0.491054	nucleus,nucleolus,lysosome,plasma membrane,cell junction,synaptic vesicle membrane,neuron projection,exocytic vesicle	vesicle fusion,chemical synaptic transmission,nervous system development,regulation of calcium ion-dependent exocytosis,calcium ion-regulated exocytosis of neurotransmitter	calcium ion binding,protein binding,calcium-dependent phospholipid binding,syntaxin binding,clathrin binding	17514.8	7470.94	15148.8	12169.8	16176.2	13084.4	9006.27	12502.2	10894.1	11171.4	9360.22	6609.82
lysosome	NBR1	Next to BRCA1 gene 1 protein	Q14596	1.56649	0.275786	1.61311	0.299837	1.19668	0.730992	1.02976	0.906185	0.763926	0.424845	pre-autophagosomal structure,nucleoplasm,lysosome,late endosome,autophagosome,cytosol,membrane,nuclear body,M band,intracellular membrane-bounded organelle,extracellular exosome,mitochondrion	macroautophagy,regulation of bone mineralization,regulation of stress-activated MAPK cascade,negative regulation of osteoblast differentiation,protein oligomerization	protein binding,zinc ion binding,ubiquitin binding,mitogen-activated protein kinase binding	20047.8	16058.7	18428.1	22212.4	23135.6	10809.6	12865.8	21776.1	7018.57	20300.8	8973.54	5538.85
lysosome	STARD3	StAR-related lipid transfer protein 3	Q14849	0.983905	0.95571	0.776086	0.514077	0.752592	0.371335	0.788781	0.512188	0.764903	0.321118	cytoplasm,mitochondrion,lysosomal membrane,cytosol,integral component of membrane,late endosome membrane,organelle membrane contact site,endoplasmic reticulum membrane	lipid metabolic process,C21-steroid hormone biosynthetic process,progesterone biosynthetic process,mitochondrial transport,steroid metabolic process,cholesterol metabolic process,cholesterol transport,vesicle tethering to endoplasmic reticulum	protein binding,cholesterol binding,cholesterol transporter activity,protein homodimerization activity,lipid binding	13500.4	16921.5	9044.38	16304.2	8895.5	5930.53	9129.09	12702	8356.78	18960.4	9848.92	11302.5
lysosome	RAB39A	Ras-related protein Rab-39A	Q14964	0.75734	0.129917	0.863789	0.575547	0.861066	0.311258	1.14056	0.647221	1.13696	0.330159	Golgi membrane,lysosome,Golgi apparatus,cytosol,plasma membrane,phagocytic vesicle membrane,phagocytic vesicle,endomembrane system	autophagy,protein transport,phagosome acidification,phagosome-lysosome fusion,intracellular protein transport,Rab protein signal transduction	GTPase activity,protein binding,GTP binding	57074	41322.7	55283.3	63898.9	77792.9	33588.9	50819.3	60365.4	63543.4	81084.4	59083.6	62752.8
lysosome	LAPTM4A	Lysosomal-associated transmembrane protein 4A	Q15012	2.50732	0.189758	1.37274	0.578151	1.29633	0.595863	0.547492	0.287113	0.517017	0.261465	lysosomal membrane,Golgi apparatus,integral component of membrane,late endosome membrane,membrane		protein binding	96972.5	186147	65109	65467.8	94022.2	31162.4	60376.6	55742.2	63921.5	89574.3	30604.5	18706.1
lysosome	PON2	Serum paraoxonase/arylesterase 2	Q15165	1.83217	0.412747	1.89819	0.381195	2.19807	0.272034	1.03604	0.853825	1.19971	0.409641	extracellular region,nucleus,mitochondrion,lysosome,plasma membrane	response to oxidative stress,response to toxic substance,lipoxygenase pathway,aromatic compound catabolic process	arylesterase activity,identical protein binding,metal ion binding,acyl-L-homoserine-lactone lactonohydrolase activity,hydrolase activity, acting on ester bonds	119216	194339	152929	197581	138621	147093	137889	225198	196560	20766.3	12573.4	221268
lysosome	RHEB	GTP-binding protein Rheb	Q15382	1.27656	0.109703	1.25374	0.128072	1.11088	0.433387	0.982125	0.735793	0.870212	0.0990855	Golgi membrane,spliceosomal complex,lysosomal membrane,endoplasmic reticulum membrane,cytosol,membrane,extracellular exosome	cell cycle arrest,signal transduction,regulation of macroautophagy,positive regulation of TOR signaling,positive regulation of oligodendrocyte differentiation,regulation of type B pancreatic cell development	magnesium ion binding,GTPase activity,protein binding,GTP binding,GDP binding,protein kinase binding	193903	215139	213681	189497	206634	215461	161504	185163	195234	170373	188262	129177
lysosome	TRIP10	Cdc42-interacting protein 4	Q15642	1.55099	0.319835	0.995608	0.99264	0.940787	0.919017	0.641918	0.0943729	0.606572	0.229938	phagocytic cup,nucleoplasm,cytoplasm,lysosome,Golgi apparatus,cytosol,cytoskeleton,cell cortex,cell projection,intracellular membrane-bounded organelle,perinuclear region of cytoplasm,extracellular exosome	endocytosis,cell communication,signal transduction,actin cytoskeleton organization,positive regulation of GTPase activity,regulation of small GTPase mediated signal transduction,membrane organization	GTPase activator activity,protein binding,lipid binding,identical protein binding	6490.89	9860.27	7145.7	5818.63	3923.97	5340.44	1213.16	7144.36	5895.03	8911.94	1750.18	4487.48
lysosome	CALCRL	Calcitonin gene-related peptide type 1 receptor	Q16602	0.654634	0.191963	0.6468	0.309411	0.966593	0.728796	0.988033	0.97516	1.47654	0.143667	cytoplasm,lysosome,endosome,endoplasmic reticulum,plasma membrane,integral component of plasma membrane,adrenomedullin receptor complex,CGRP receptor complex	angiogenesis,calcium ion transport,cell surface receptor signaling pathway,G-protein coupled receptor signaling pathway,G-protein coupled receptor signaling pathway, coupled to cyclic nucleotide second messenger,adenylate cyclase-activating G-protein coupled receptor signaling pathway,heart development,protein transport,receptor internalization,negative regulation of smooth muscle contraction,pos…	adrenomedullin receptor activity,calcitonin gene-related peptide receptor activity,G-protein coupled receptor activity,calcitonin receptor activity,protein binding,protein transporter activity,adrenomedullin binding	7753.9	NaN	10872.2	11866.5	6536.71	NaN	14350.8	11462.3	15440.1	14398.1	14054.5	NaN
lysosome	CLEC16A	Protein CLEC16A	Q2KHT3	1.28406		0.95826	0.919704	1.00516	0.988695	0.746275		0.782804		Golgi apparatus,cytosol,vesicle,endolysosome membrane,integral component of membrane,late endosome	autophagy,cellular response to starvation,negative regulation of proteasomal ubiquitin-dependent protein catabolic process,negative regulation of autophagosome maturation,positive regulation of autophagosome maturation,negative regulation of macromitophagy,positive regulation of TORC1 signaling,negative regulation of macroautophagy by TORC1 signaling,endosome to lysosome transport,regulation of a…	molecular_function,Rab GTPase binding	4831	NaN		2678.62	4531.89	NaN	2541.8	4623.31	4180.06	4780.89	2743.69
lysosome	TMEM44	Transmembrane protein 44	Q2T9K0	0.901436		1.6411	0.436086	0.961372	0.824644	1.82054		1.06649		lysosomal membrane,integral component of membrane		basic amino acid transmembrane transporter activity,arginine transmembrane transporter activity,L-lysine transmembrane transporter activity	2616.01	NaN	NaN	3241.52	6283.57	NaN	3472.85	2937.57	1959.42	2844.52	2959.57	NaN
lysosome	AP5B1	AP-5 complex subunit beta-1	Q2VPB7	1.2668	0.565172	1.25789	0.435311	1.12527	0.67742	0.992964	0.982919	0.888276	0.735846	lysosomal membrane,AP-type membrane coat adaptor complex	protein transport,endosomal transport	protein binding	5025.51	NaN	8360.79	7511.92	5780.19	NaN	4534.81	7092.41	6208.88	7519.95	3214.42	5116.11
lysosome	VMA21	Vacuolar ATPase assembly integral membrane protein VMA21	Q3ZAQ7	1.14839	0.744909	0.870984	0.623094	0.698261	0.309777	0.758436	0.519045	0.608032	0.333738	lysosome,endoplasmic reticulum membrane,ER to Golgi transport vesicle membrane,integral component of membrane,endoplasmic reticulum-Golgi intermediate compartment membrane	regulation of ATPase activity,vacuolar proton-transporting V-type ATPase complex assembly		359722	723809	265822	358887	300673	363838	328185	297169	195095	404475	235254	535262
lysosome	WDR81	WD repeat-containing protein 81	Q562E7	1.42404	0.0327141	1.16013	0.372203	1.08268	0.527634	0.814675	0.150439	0.760289	0.0203244	autophagosome membrane,mitochondrion,lysosomal membrane,cytosol,extrinsic component of endosome membrane,early endosome membrane,late endosome membrane,endoplasmic reticulum membrane,Golgi apparatus	ubiquitin-dependent protein catabolic process,mitochondrion organization,negative regulation of phosphatase activity,aggrephagy,regulation of phosphatidylinositol 3-kinase activity,early endosome to late endosome transport,protein stabilization	protein binding,phosphatidylinositol 3-kinase regulator activity,K63-linked polyubiquitin binding	43367.3	44620.9	37919.2	31536.9	41273.6	29763	29314.9	34874.6	31536.5	29808.3	24074.5	34532.8
lysosome	TMEM97	Sigma intracellular receptor 2	Q5BJF2	1.12139	0.813964	1.07861	0.849084	1.01658	0.967928	0.961846	0.907374	0.906534	0.778387	lysosome,rough endoplasmic reticulum,cytosol,plasma membrane,integral component of membrane,rough endoplasmic reticulum membrane,nuclear membrane,endoplasmic reticulum	regulation of cell growth,cholesterol homeostasis	protein binding	623385	1.05289e+06	381462	595366	642882	740978	615762	709153	540493	347414	438086	1.04948e+06
lysosome	SZT2	KICSTOR complex protein SZT2	Q5T011	1.00198		0.756077	0.436211	1.00801	0.977601	0.754583		1.00602		lysosomal membrane,peroxisome,extracellular exosome,Requires Ontology,GATOR2 complex,Iml1 complex	central nervous system development,post-embryonic development,corpus callosum morphogenesis,cellular response to amino acid starvation,cellular response to glucose starvation,pigmentation,protein localization to lysosome,regulation of superoxide dismutase activity,negative regulation of TORC1 signaling	molecular_function	4111.7	NaN	NaN	2938.24	3266.99	NaN	4143.62	3976.25	4289.45	6170.03	3177.13	2963.56
lysosome	ABCC10	ATP-binding cassette sub-family C member 10	Q5T3U5	1.44918	0.382171	1.18105	0.729547	1.04138	0.835765	0.81498	0.681323	0.718597	0.42661	lysosomal membrane,plasma membrane,integral component of plasma membrane,membrane	transmembrane transport,Requires Ontology	ATP binding,ATPase activity, coupled to transmembrane movement of substances,ATPase-coupled anion transmembrane transporter activity	11369.3	27459.3	14358.7	25489.7	9425.78	8431.13	16227.8	12633.4	9359.12	13192.6	13364.9	10144.2
lysosome	HGSNAT	Heparan-alpha-glucosaminide N-acetyltransferase	Q68CP4	1.57778	0.228267	1.34721	0.181128	0.835544	0.374541	0.853865	0.591427	0.529568	0.150209	lysosomal membrane,plasma membrane,integral component of membrane,specific granule membrane,tertiary granule membrane	glycosaminoglycan catabolic process,lysosomal transport,neutrophil degranulation,protein oligomerization	heparan-alpha-glucosaminide N-acetyltransferase activity,transferase activity, transferring acyl groups	61303	92909.9	44039.9	69560.4	55933.5	43787.1	43374.5	37236.5	24377.3	36025.4	40504.1	49123.2
lysosome	ZFYVE26	Zinc finger FYVE domain-containing protein 26	Q68DK2	2.25601	0.164312	1.1875	0.514628	1.30024	0.33968	0.526372	0.217591	0.576343	0.252984	lysosomal membrane,centrosome,midbody	double-strand break repair via homologous recombination,cytokinesis,regulation of cytokinesis	protein binding,phosphatidylinositol-3-phosphate binding,metal ion binding	17141.9	49335.1	41198.4	22494.1	16305.7	17877.5	21565.1	24335	16158	22955	13642.7	11130.5
lysosome	LAMTOR1	Ragulator complex protein LAMTOR1	Q6IAA8	0.882988	0.595659	0.863813	0.604862	1.01575	0.950109	0.978285	0.943083	1.15036	0.619935	lysosome,lysosomal membrane,plasma membrane,late endosome membrane,azurophil granule membrane,specific granule membrane,membrane raft,extracellular exosome,Ragulator complex,ficolin-1-rich granule membrane	regulation of cell growth,regulation of receptor recycling,endosome organization,lysosome organization,cell cycle arrest,regulation of cholesterol esterification,regulation of cholesterol efflux,endosomal transport,regulation of macroautophagy,positive regulation of TOR signaling,lysosome localization,cellular protein localization,cholesterol homeostasis,neutrophil degranulation,positive regulati…	protein binding,GTPase binding,guanyl-nucleotide exchange factor activity,protein complex scaffold	179297	160528	96183.5	196390	147162	82989.6	230615	139300	131650	179438	121366	192984
lysosome	RAB12	Ras-related protein Rab-12	Q6IQ22	0.749039	0.0837189	0.72175	0.0653959	0.691987	0.0553987	0.963568	0.72191	0.923832	0.400304	Golgi membrane,lysosome,lysosomal membrane,endosome,autophagosome,Golgi apparatus,cytosol,phagocytic vesicle,recycling endosome membrane,trans-Golgi network,endomembrane system	autophagy,endosome to lysosome transport,protein transport,positive regulation of macroautophagy,cellular protein catabolic process,cellular response to interferon-gamma,intracellular protein transport,Rab protein signal transduction	GTPase activity,protein binding,GTP binding,GDP binding	118477	125419	100973	111398	124630	96277.9	116326	105742	96534	155792	175470	129154
lysosome	SLC48A1	Heme transporter HRG1	Q6P1K1	0.742244				0.479634				0.646195		lysosomal membrane,plasma membrane,endosome membrane,integral component of membrane	heme transport	protein binding,heme transporter activity,heme binding		NaN	3003.55			NaN	NaN	2160.39	1721.36	4046.58	NaN	NaN
lysosome	PLBD1	Phospholipase B-like 1	Q6P4A8											extracellular space,lysosome,cytosol	phospholipid metabolic process,lipid catabolic process,phosphatidylinositol acyl-chain remodeling,phosphatidylcholine acyl-chain remodeling,phosphatidylethanolamine acyl-chain remodeling	lysophospholipase activity,phospholipase A2 activity	NaN	NaN	NaN	NaN	NaN	NaN	NaN	NaN	NaN	NaN	NaN	10037.2
lysosome	MEAK7	MTOR-associated protein MEAK7	Q6P9B6	0.829271	0.259397	0.902003	0.270899	0.927465	0.453051	1.08771	0.598996	1.11841	0.500546	cytoplasm,lysosomal membrane,membrane	negative regulation of oxidative stress-induced neuron death	protein binding	79574	49633.5	69338	69396.4	80891.6	65671.1	63069.6	77539	81446.8	81655.9	85708.9	72056.9
lysosome	BLOC1S2	Biogenesis of lysosome-related organelles complex 1 subunit 2	Q6QNY1	2.28677	0.400313	1.49768	0.14036	1.19866	0.456381	0.654933	0.584225	0.524169	0.465877	gamma-tubulin complex,mitochondrion,lysosomal membrane,BLOC-1 complex,BORC complex,axon cytoplasm	anterograde axonal transport,extrinsic apoptotic signaling pathway via death domain receptors,neuron projection development,lysosome localization,melanosome organization,anterograde synaptic vesicle transport,oxidation-reduction process,platelet dense granule organization,mitochondrial outer membrane permeabilization	protein binding,oxidoreductase activity,gamma-tubulin binding	75067.8	292181	58315.8	82072.5	77885.9	118758	101257	60482.1	61328.1	62846.8	61808.7	61442.6
lysosome	CSPG4	Chondroitin sulfate proteoglycan 4	Q6UVK1					0.171533						extracellular region,Golgi lumen,integral component of plasma membrane,focal adhesion,cell surface,apical plasma membrane,extracellular matrix,lamellipodium membrane,lysosomal lumen,extracellular exosome	activation of MAPK activity,angiogenesis,transmembrane receptor protein tyrosine kinase signaling pathway,cell proliferation,glial cell migration,glycosaminoglycan metabolic process,chondroitin sulfate biosynthetic process,chondroitin sulfate catabolic process,dermatan sulfate biosynthetic process,intracellular signal transduction,tissue remodeling,positive regulation of peptidyl-tyrosine phospho…	signal transducer activity,protein kinase binding	NaN	NaN	NaN	NaN	NaN	NaN	NaN	2680.84	NaN	NaN	17960.8	13296.7
lysosome	ATRAID	All-trans retinoic acid-induced differentiation factor	Q6UW56	0.95139	0.907108	0.701274	0.427752	1.32509	0.0485737	0.737104	0.608909	1.39279	0.411157	nuclear envelope,lysosomal membrane,plasma membrane,integral component of membrane,perinuclear region of cytoplasm	regulation of gene expression,cell differentiation,positive regulation of bone mineralization,negative regulation of osteoblast proliferation,positive regulation of osteoblast differentiation,negative regulation of cellular protein catabolic process	molecular_function,protein binding	60141.2	12739	75130.9	NaN	49217.4	23515.7	72288	65797.3	68063.1	56556.2	56177.4	42839.8
lysosome	ELAPOR1	Endosome/lysosome-associated apoptosis and autophagy regulator 1	Q6UXG2	0.67518	0.345557	0.608073	0.155859	0.47361	0.0654307	0.900609	0.840949	0.701458	0.546886	lysosomal membrane,plasma membrane,integral component of plasma membrane,late endosome membrane,extracellular exosome,lysosome,late endosome,trans-Golgi network	autophagosome assembly,cellular response to starvation,positive regulation of vacuole organization,positive regulation of autophagosome assembly	RNA binding	43420.3	73233.2	15198.8	60391.5	36934.3	21421.5	48819.5	29937.5	13731.8	81957.1	61919.4	51408.1
lysosome	RRAGA	Ras-related GTP-binding protein A	Q7L523	1.25446	0.429809	1.14033	0.483029	0.966131	0.804258	0.909019	0.71586	0.770158	0.369257	nucleus,cytoplasm,lysosome,lysosomal membrane,cytosol,EGO complex,Gtr1-Gtr2 GTPase complex,Iml1 complex	apoptotic process,cell cycle arrest,cell death,negative regulation of autophagy,regulation of macroautophagy,protein ubiquitination,modulation by virus of host morphology or physiology,positive regulation of TOR signaling,cellular response to amino acid starvation,cellular protein localization,positive regulation of cytolysis,cellular response to amino acid stimulus,positive regulation of TORC1 s…	GTPase activity,protein binding,GTP binding,ubiquitin protein ligase binding,protein homodimerization activity,protein heterodimerization activity,phosphoprotein binding	64102.9	119305	73093.4	95347.9	74452.1	63364.9	63687	69835.5	64024.2	84049.3	58011.5	62411.3
lysosome	SLC36A1	Proton-coupled amino acid transporter 1	Q7Z2H8	1.31251	0.661479	0.990913	0.970761	0.865278	0.429371	0.754978	0.654127	0.659256	0.552863	lysosomal membrane,endoplasmic reticulum,plasma membrane,integral component of membrane,vacuolar membrane	ion transport,amino acid transport,L-alanine transport,glycine transport,proline transmembrane transport,hydrogen ion transmembrane transport,proton transport,amino acid transmembrane transport	hydrogen:amino acid symporter activity,hydrogen ion transmembrane transporter activity,amino acid transmembrane transporter activity,L-alanine transmembrane transporter activity,glycine transmembrane transporter activity,L-proline transmembrane transporter activity	12017.2	28408.2	NaN	21388.7	11988.2	12403.6	16117.2	10659	13199.8	18562.6	15136.9	12500.7
lysosome	ZFYVE16	Zinc finger FYVE domain-containing protein 16	Q7Z3T8	1.46191	0.277793	1.36188	0.368945	1.48142	0.284409	0.931577	0.827078	1.01334	0.967453	early endosome,cytosol,early endosome membrane,intracellular membrane-bounded organelle,lysosomal membrane	protein targeting to lysosome,signal transduction,vesicle organization,endosomal transport,regulation of endocytosis,BMP signaling pathway,protein transport,intracellular protein transport	protein binding,1-phosphatidylinositol binding,phosphatidylinositol-3,4,5-trisphosphate binding,protein transporter activity,metal ion binding	6682.78	13372.5	8490.28	12509.6	5839.32	8243.47	13341.7	5950.67	9634.03	6321.16	4633.75	8571.27
lysosome	TECPR1	Tectonin beta-propeller repeat-containing protein 1	Q7Z6L1	1.08381	0.664563	0.929548	0.708961	0.971309	0.886503	0.85767	0.148599	0.896202	0.397637	autophagosome membrane,nucleoplasm,lysosomal membrane,integral component of membrane,cytoplasmic vesicle,intracellular membrane-bounded organelle	autophagy,autophagosome maturation	protein binding,phosphatidylinositol-3-phosphate binding	53367.2	52618.4	63437.2	46987.9	53760.9	44560	40843.2	53533.9	57460	66282.9	52513.6	37525.5
lysosome	PIP4P1	Type 1 phosphatidylinositol 4,5-bisphosphate 4-phosphatase	Q86T03	1.05951	0.853633	1.38396	0.341243	1.24757	0.260745	1.30623	0.464951	1.1775	0.562719	nucleoplasm,lysosomal membrane,integral component of membrane,late endosome membrane	phospholipid metabolic process,phosphatidylinositol dephosphorylation	phosphatidylinositol-4,5-bisphosphate 4-phosphatase activity	167169	140813	65140.3	227221	156530	103632	161747	160049	117556	143011	85873.8	123280
lysosome	VPS36	Vacuolar protein-sorting-associated protein 36	Q86VN1	1.42352	0.0733253	1.24029	0.209779	1.24735	0.221433	0.871281	0.0717594	0.876243	0.218321	ESCRT II complex,nucleus,lysosome,endosome,cytosol,late endosome membrane,extracellular exosome	transcription, DNA-templated,regulation of transcription, DNA-templated,endosomal transport,macroautophagy,multivesicular body assembly,protein targeting to vacuole involved in ubiquitin-dependent protein catabolic process via the multivesicular body sorting pathway	protein binding,protein C-terminus binding,phosphatidylinositol-3-phosphate binding,ubiquitin binding	105064	119158	110576	92996.1	105725	92983.3	82026.6	106573	104766	95861	80019.8	59309.6
lysosome	SLC26A11	Sodium-independent sulfate anion transporter	Q86WA9	2.50417	0.0743217	1.46464	0.32364	1.43026	0.319789	0.58488	0.160828	0.571152	0.152448	nucleoplasm,lysosomal membrane,endoplasmic reticulum,Golgi apparatus,plasma membrane,integral component of plasma membrane,integral component of membrane,intracellular membrane-bounded organelle,extracellular exosome	ion transport,sulfate transport,bicarbonate transport,oxalate transport,regulation of membrane potential,regulation of intracellular pH,sulfate transmembrane transport,chloride transmembrane transport	chloride channel activity,secondary active sulfate transmembrane transporter activity,anion transmembrane transporter activity,bicarbonate transmembrane transporter activity,sulfate transmembrane transporter activity,anion:anion antiporter activity,oxalate transmembrane transporter activity	11865.7	24042.7	23065.7	15151.3	7994.92	11346.5	11417.6	13664.5	8601.15	5436.93	5303.95	12809.5
lysosome	OSTM1	Osteopetrosis-associated transmembrane protein 1	Q86WC4	1.81962	0.158663	1.28796	0.606286	0.9862	0.981688	0.707816	0.347586	0.541981	0.209413	lysosomal membrane,cytosol,integral component of membrane	osteoclast differentiation,ion transmembrane transport		39069.9	64474.1	39391	50440.4	34772.1	15959.1	44850.9	27834.8	4782.36	40625.3	9396.15	28530.7
lysosome	HPS6	BLOC-2 complex member HPS6	Q86YV9	1.38123	0.123238	1.12038	0.295695	1.2319	0.331933	0.811144	0.233418	0.891884	0.568177	lysosomal membrane,endoplasmic reticulum,membrane,BLOC-2 complex,early endosome membrane	organelle organization,blood coagulation,melanocyte differentiation,lysosome localization,protein localization to membrane	protein binding,Rab GTPase binding,GTP-dependent protein binding	13816.7	20406.4	18825.3	14073.2	12636.5	16320.2	15910.7	11646	19756.3	13182.2	13615.6	11608.8
lysosome	SPPL2C	Signal peptide peptidase-like 2C	Q8IUH8	1.19823	0.25863	1.10636	0.564837	1.1712	0.320575	0.923333	0.513622	0.977444	0.771137	lysosomal membrane,endoplasmic reticulum membrane,Golgi-associated vesicle membrane,integral component of cytoplasmic side of endoplasmic reticulum membrane,integral component of lumenal side of endoplasmic reticulum membrane	membrane protein ectodomain proteolysis,membrane protein intracellular domain proteolysis,membrane protein proteolysis,signal peptide processing	aspartic-type endopeptidase activity,protein homodimerization activity,aspartic endopeptidase activity, intramembrane cleaving	548607	634335	628628	523449	482241	666993	528879	596552	645277	564901	571876	375098
lysosome	SPNS2	Sphingosine-1-phosphate transporter SPNS2	Q8IVW8	1.3708	0.599538	1.03948	0.891349	2.13884	0.477002	0.7583	0.635967	1.56029	0.629629	lysosomal membrane,integral component of membrane,vesicle	B cell homeostasis,regulation of humoral immune response,sphingosine-1-phosphate signaling pathway,sphingolipid metabolic process,lipid transport,locomotion,T cell homeostasis,regulation of eye pigmentation,lymph node development,transmembrane transport,bone development,lymphocyte migration	sphingolipid transporter activity	11860.7	NaN	5406.05	8558.75	7470.55	3610.8	3786.13	6723.03	29902.5	7755.42	5617.79	5521.04
lysosome	SLC44A2	Choline transporter-like protein 2	Q8IWA5	1.03993	0.90045	1.07865	0.817348	0.901046	0.465444	1.03723	0.927582	0.866449	0.668741	lysosomal membrane,plasma membrane,integral component of membrane,specific granule membrane,extracellular exosome	phosphatidylcholine biosynthetic process,signal transduction,choline transport,positive regulation of I-kappaB kinase/NF-kappaB signaling,neutrophil degranulation,transmembrane transport	signal transducer activity,choline transmembrane transporter activity	97350.4	190288	86883	74154.2	119951	194360	113673	88700.5	122130	98882.9	127029	134229
lysosome	TMEM192	Transmembrane protein 192	Q8IY95	1.35814	0.520639	1.07901	0.747006	0.958798	0.846112	0.794479	0.622164	0.705966	0.487036	nucleoplasm,lysosome,lysosomal membrane,endosome,late endosome,integral component of membrane,perinuclear region of cytoplasm,extracellular exosome,nucleus,endoplasmic reticulum,Golgi apparatus,plasma membrane		protein homodimerization activity	87736.2	186234	61361.2	122416	74615	69382.5	105145	76464.2	55123.4	89936.3	69030.3	87938.8
lysosome	RPTOR	Regulatory-associated protein of mTOR	Q8N122	1.26854	0.0294416	1.25042	0.0468793	1.10093	0.279087	0.985714	0.752603	0.867876	0.0755588	nucleoplasm,cytoplasm,lysosome,lysosomal membrane,cytosol,cytoplasmic stress granule,dendrite,TORC1 complex,neuronal cell body	regulation of cell growth,positive regulation of endothelial cell proliferation,cell cycle arrest,regulation of cell size,cellular response to starvation,regulation of autophagy,positive regulation of peptidyl-threonine phosphorylation,regulation of macroautophagy,positive regulation of cell growth,cellular response to nutrient levels,TOR signaling,positive regulation of TOR signaling,activation …	RNA polymerase III type 1 promoter DNA binding,RNA polymerase III type 2 promoter DNA binding,RNA polymerase III type 3 promoter DNA binding,TFIIIC-class transcription factor binding,protein binding,protein kinase binding,protein serine/threonine kinase inhibitor activity,protein kinase activator activity,protein binding, bridging,macromolecular complex binding,14-3-3 protein binding	63005.6	71492.6	69838.6	66611.3	65787.5	69018.8	54215.4	63659.7	59463.8	55341.3	47282.8	58456.4
lysosome	GPC2	Glypican-2	Q8N158	1.06133	0.786214	0.760646	0.252925	0.743202	0.228281	0.71669	0.169047	0.700255	0.151964	proteinaceous extracellular matrix,extracellular space,endoplasmic reticulum,Golgi lumen,plasma membrane,lysosomal lumen,anchored component of plasma membrane	retinoid metabolic process,glycosaminoglycan biosynthetic process,glycosaminoglycan catabolic process,smoothened signaling pathway,regulation of signal transduction,neuron differentiation,glycosaminoglycan metabolic process	protein binding,heparan sulfate proteoglycan binding	232839	380280	311687	238577	196648	227574	195468	207584	244547	377924	258308	235132
lysosome	STK11IP	Serine/threonine-protein kinase 11-interacting protein	Q8N1F8	1.56696	0.311205	1.20614	0.51729	0.740208	0.110549	0.769734	0.515308	0.472386	0.185607	extracellular region,cytoplasm,lysosomal membrane,azurophil granule lumen	protein localization,neutrophil degranulation	protein kinase binding	7442.79	15313.6	21056.2	15611.5	7269.08	10843.4	7738.89	7752.53	5205.02	9353.88	7868.08	10738.3
lysosome	PIP4P2	Type 2 phosphatidylinositol 4,5-bisphosphate 4-phosphatase	Q8N4L2	1.48966	0.396339	1.45137	0.244487	1.18208	0.617342	0.974297	0.947118	0.793525	0.60871	lysosomal membrane,integral component of membrane,late endosome membrane	phosphatidylinositol dephosphorylation	phosphatidylinositol-4,5-bisphosphate 4-phosphatase activity	337247	499721	150639	437651	298303	226268	388427	234140	161125	266166	203013	193797
lysosome	TMEM199	Transmembrane protein 199	Q8N511	1.35741	0.485322	1.26182	0.333724	0.98538	0.966528	0.929578	0.833931	0.725924	0.482781	lysosome,endoplasmic reticulum,endoplasmic reticulum membrane,integral component of membrane,vacuolar proton-transporting V-type ATPase complex,COPI-coated vesicle membrane,endoplasmic reticulum-Golgi intermediate compartment membrane,endomembrane system	cellular iron ion homeostasis,lysosomal lumen acidification,cellular response to increased oxygen levels,vacuolar proton-transporting V-type ATPase complex assembly,lysosomal protein catabolic process	protein binding	64699.5	96314.8	31028.5	64105.8	58286.6	56126.4	67552.7	45483.1	26372.8	33106.6	42379.2	65991.2
lysosome	ATP11C	Phospholipid-transporting ATPase IG	Q8NB49	1.12622	0.133686	1.06186	0.690377	1.31008	0.0161004	0.942855	0.667731	1.16326	0.00649729	lysosomal membrane,endoplasmic reticulum,endoplasmic reticulum membrane,plasma membrane,integral component of membrane,recycling endosome	pre-B cell differentiation,ion transmembrane transport,phospholipid translocation,positive regulation of B cell differentiation	magnesium ion binding,phospholipid-translocating ATPase activity,protein binding,ATP binding	165857	156818	155379	182866	147723	120146	192765	181611	181722	153897	127280	143300
lysosome	SIDT2	SID1 transmembrane family member 2	Q8NBJ9	1.57975	0.468106	1.24984	0.278148	1.01607	0.95993	0.791161	0.667921	0.643182	0.491244	lysosome,lysosomal membrane,plasma membrane,integral component of membrane	cell morphogenesis,type B pancreatic cell development,RNA catabolic process,response to glucose,dsRNA transport,glucose homeostasis,type B pancreatic cell proliferation,RNA transport,regulation of insulin secretion involved in cellular response to glucose stimulus	DNA binding,double-stranded RNA binding,AP-2 adaptor complex binding,AP-1 adaptor complex binding,nucleic acid transmembrane transporter activity,RNA transmembrane transporter activity	51995.4	121718	28892.8	60717.7	38923.3	60652.8	66224.7	39086.8	25000.8	42501.8	44174.7	41575.4
lysosome	TXNDC5	Thioredoxin domain-containing protein 5	Q8NBS9	1.42909	0.407181	1.33086	0.428851	1.5269	0.242599	0.931265	0.829404	1.06845	0.832617	extracellular region,endoplasmic reticulum,endoplasmic reticulum lumen,azurophil granule lumen,lysosomal lumen,extracellular exosome	protein folding,response to endoplasmic reticulum stress,negative regulation of apoptotic process,apoptotic cell clearance,neutrophil degranulation,cell redox homeostasis	protein disulfide isomerase activity,protein binding	565106	896431	375606	764851	494303	451714	762712	753594	446582	343925	264150	677464
lysosome	SLC38A9	Sodium-coupled neutral amino acid transporter 9	Q8NBW4	0.909264		1.52443	0.565452	1.03734	0.933713	1.67655		1.14086		nucleoplasm,lysosome,lysosomal membrane,late endosome,integral component of membrane,intracellular membrane-bounded organelle,Ragulator complex	amino acid transmembrane transport,cell cycle arrest,regulation of macroautophagy,positive regulation of TOR signaling,cellular response to amino acid stimulus	protein binding,amino acid transmembrane transporter activity	14453.5	NaN	NaN	44513	23474.9	4708.17	21672.2	12636.4	15159.6	21232.4	4016.89	22438.2
lysosome	PLA2G15	Phospholipase A2 group XV	Q8NCC3	1.18177	0.814467	0.656544	0.387907	0.814946	0.647275	0.555559	0.510389	0.689597	0.640263	extracellular region,extracellular space,nucleoplasm,mitochondrion,lysosome,membrane,intracellular membrane-bounded organelle,extracellular exosome	phospholipid metabolic process,glycerophospholipid metabolic process,ceramide metabolic process,fatty acid catabolic process,phosphatidylcholine catabolic process,phosphatidylethanolamine catabolic process	lysophospholipase activity,phospholipid binding,O-acyltransferase activity,calcium-independent phospholipase A2 activity	14311.5	80333.5	20500.1	35395.8	10608.7	17965.4	43213.9	17442.5	18747.3	28131.9	49455.5	19846.9
lysosome	DAGLB	Diacylglycerol lipase-beta	Q8NCG7	0.784947	0.14267	0.957811	0.772082	1.02652	0.714283	1.22022	0.320601	1.30776	0.122036	nucleus,lysosomal membrane,plasma membrane,integral component of membrane,postsynaptic membrane,membrane	neuroblast proliferation,lipid catabolic process,arachidonic acid metabolic process,neurotransmitter biosynthetic process,diacylglycerol catabolic process,endocannabinoid signaling pathway,G-protein coupled glutamate receptor signaling pathway,lipid metabolic process,retrograde trans-synaptic signaling by endocannabinoid,neurogenesis	metal ion binding,acylglycerol lipase activity,lipase activity	102984	72314.6	109783	140397	116566	90901.2	120056	125801	126962	135600	116734	110852
lysosome	ZNRF1	E3 ubiquitin-protein ligase ZNRF1	Q8ND25	0.710696		0.417735	0.00258684	0.472563	0.0026565	0.587783		0.66493		lysosome,endosome,cytosol,membrane,cell junction,synaptic vesicle membrane	protein polyubiquitination,proteasome-mediated ubiquitin-dependent protein catabolic process,protein K48-linked ubiquitination,protein ubiquitination	ubiquitin-protein transferase activity,protein binding,metal ion binding,ubiquitin protein ligase activity	12343.1	NaN	NaN	5442.71	9245.41	7077.09	6596.62	10101.7	7923.51	16563	16642.5	18897.4
lysosome	PIK3C3	Phosphatidylinositol 3-kinase catalytic subunit type 3	Q8NEB9	1.24093	0.055524	1.27453	0.0371545	1.11909	0.39913	1.02708	0.662911	0.901812	0.371198	pre-autophagosomal structure,late endosome,peroxisome,cytosol,axoneme,membrane,midbody,phagocytic vesicle membrane,phosphatidylinositol 3-kinase complex, class III, type I,phosphatidylinositol 3-kinase complex, class III, type II,phosphatidylinositol 3-kinase complex, class III,autolysosome,endosome,cytoplasm	autophagosome assembly,protein phosphorylation,protein lipidation,phosphatidylinositol biosynthetic process,endocytosis,autophagy,endosome organization,cell cycle,macroautophagy,protein processing,pexophagy,regulation of cytokinesis,toll-like receptor 9 signaling pathway,protein localization to pre-autophagosomal structure,phosphatidylinositol-3-phosphate biosynthetic process,cellular response to…	protein kinase activity,protein binding,ATP binding,kinase activity,1-phosphatidylinositol-3-kinase activity,phosphatidylinositol kinase activity	51952.7	58703.3	51392.3	54146.4	59474.9	52814.8	41697.7	57056.9	47382.5	46166.2	46925.9	37493.7
lysosome	FLCN	Folliculin	Q8NFG4	0.958019	0.871713	0.969019	0.885811	0.956541	0.838281	1.01148	0.959731	0.998457	0.994506	nucleus,cytoplasm,lysosome,cytosol,plasma membrane,cilium,midbody,cell-cell contact zone	negative regulation of transcription from RNA polymerase II promoter,in utero embryonic development,regulation of protein phosphorylation,positive regulation of protein phosphorylation,cell-cell junction assembly,positive regulation of autophagy,negative regulation of gene expression,negative regulation of mitochondrion organization,hemopoiesis,negative regulation of cell growth,negative regulati…	guanyl-nucleotide exchange factor activity,protein binding,macromolecular complex binding	10092.9	19227.5	14337.6	17572.7	14398.8	12187.8	17139.9	12117.8	14333	20218.8	13829.5	11522.8
lysosome	ENGASE	Cytosolic endo-beta-N-acetylglucosaminidase	Q8NFI3	1.02952	0.469627	0.952789	0.491168	0.906851	0.216088	0.925469	0.321126	0.880847	0.1524	lysosome,cytosol	protein folding,protein deglycosylation	mannosyl-glycoprotein endo-beta-N-acetylglucosaminidase activity	3972.7	NaN	4150.89	3574.24	3943.89	NaN	NaN	3417.22	3738.42	4041.98	NaN	3848.67
lysosome	ZNRF2	E3 ubiquitin-protein ligase ZNRF2	Q8NHG8	1.44552	0.279625	1.66245	0.142886	1.31075	0.518171	1.15007	0.61369	0.906762	0.786159	cytoplasm,lysosomal membrane,cytosol,plasma membrane,endosome membrane,cell junction,cytoplasmic vesicle membrane,presynaptic membrane	protein polyubiquitination,proteasome-mediated ubiquitin-dependent protein catabolic process	ubiquitin-protein transferase activity,metal ion binding,ubiquitin protein ligase activity	34392	17629.1	24192.5	22147.5	38841.1	26662.4	24508.7	33478.5	11120.4	12501.9	15086.9	25135.1
lysosome	PLBD2	Putative phospholipase B-like 2	Q8NHP8	1.04638	0.864657	0.880633	0.508404	0.967391	0.870009	0.8416	0.558215	0.924511	0.784602	lysosomal lumen,extracellular exosome	lipid catabolic process	hydrolase activity	163543	334429	215012	246909	152639	200499	225045	158972	275145	258379	246627	176374
lysosome	MFSD8	Major facilitator superfamily domain-containing protein 8	Q8NHS3	1.44961	0.172733	1.45696	0.381427	1.40211	0.205489	1.00507	0.987226	0.967231	0.812027	nucleoplasm,lysosomal membrane,integral component of membrane,intracellular membrane-bounded organelle	transmembrane transport		12218.9	17011.4	14110.8	21807.8	13333.8	8419.43	16404.7	13137.9	12378.3	8411.44	7188.02	14299
lysosome	WDR48	WD repeat-containing protein 48	Q8TAF3	0.924396	0.59827	0.975662	0.861353	1.04884	0.747768	1.05546	0.30443	1.13462	0.210206	nucleus,nucleoplasm,lysosome,late endosome,intracellular membrane-bounded organelle	double-strand break repair via homologous recombination,spermatogenesis,single fertilization,viral process,protein deubiquitination,multicellular organism growth,interstrand cross-link repair,DNA damage response, detection of DNA damage,skin development,embryonic organ development,skeletal system morphogenesis,homeostasis of number of cells,positive regulation of epithelial cell proliferation,sem…	protein binding,thiol-dependent ubiquitinyl hydrolase activity,ubiquitin binding	214884	205241	228609	237910	233513	213290	251723	214353	269989	285439	228041	188312
lysosome	SLC7A14	Probable cationic amino acid transporter	Q8TBB6	4.0561	0.459029	1.35075	0.720228	0.779165	0.283702	0.333018	0.508511	0.192097	0.432216	lysosomal membrane,integral component of membrane	amino acid transport,negative regulation of phosphatase activity,transmembrane transport	transmembrane transporter activity	9349.05	160294	11392.6	8141.73	6896.84	45249.4	14790.8	9678.74	10306.8	10778.2	16310.6	17544
lysosome	SHKBP1	SH3KBP1-binding protein 1	Q8TBC3	0.509304	0.239285	1.00638	0.991636	0.914915	0.783335	1.97598	0.467237	1.7964	0.0920873	lysosome	positive regulation of epidermal growth factor receptor signaling pathway,protein homooligomerization	protein binding	3886.12	8835.69	4203	16255.4	6039.98	NaN	8933.99	11022.5	10447.3	13729	NaN	8425.22
lysosome	SPPL3	Signal peptide peptidase-like 3	Q8TCT6	0.917605	0.838436	0.695363	0.169808	0.589303	0.107783	0.757802	0.578081	0.642219	0.432026	lysosomal membrane,rough endoplasmic reticulum,Golgi apparatus,plasma membrane,membrane,Golgi-associated vesicle membrane,endoplasmic reticulum-Golgi intermediate compartment membrane,intracellular membrane-bounded organelle,integral component of cytoplasmic side of endoplasmic reticulum membrane,integral component of lumenal side of endoplasmic reticulum membrane	positive regulation of cytosolic calcium ion concentration,positive regulation of protein binding,membrane protein proteolysis,positive regulation of protein dephosphorylation,T cell receptor signaling pathway,positive regulation of NFAT protein import into nucleus,positive regulation of calcineurin-NFAT signaling cascade,membrane protein ectodomain proteolysis,signal peptide processing	protein binding,aspartic endopeptidase activity, intramembrane cleaving,protein homodimerization activity	29876.6	72046.8	23215.6	35199.7	27133	32498	25666.7	27911	NaN	58254.5	35000.1	43121.1
lysosome	SPPL2B	Signal peptide peptidase-like 2B	Q8TCT7	1.63883	0.109937	1.27493	0.118423	1.22153	0.163789	0.777952	0.280413	0.745366	0.232605	Golgi membrane,nucleoplasm,lysosomal membrane,centrosome,plasma membrane,endosome membrane,actin cytoskeleton,membrane,Golgi-associated vesicle membrane,integral component of cytoplasmic side of endoplasmic reticulum membrane,integral component of lumenal side of endoplasmic reticulum membrane	membrane protein ectodomain proteolysis,regulation of tumor necrosis factor-mediated signaling pathway,membrane protein intracellular domain proteolysis,membrane protein proteolysis,regulation of immune response,signal peptide processing	protein binding,aspartic endopeptidase activity, intramembrane cleaving,protein homodimerization activity	44467.6	73608.1	52617.9	46160.5	38259.4	48371.6	45989.5	38006.2	43233.7	33695.1	28955	41505.4
lysosome	SPPL2A	Signal peptide peptidase-like 2A	Q8TCT8	1.69526				2.85939	0.0370224			1.6867		lysosomal membrane,late endosome,plasma membrane,membrane,Golgi-associated vesicle membrane,late endosome membrane,intracellular membrane-bounded organelle,extracellular exosome,integral component of cytoplasmic side of endoplasmic reticulum membrane,integral component of lumenal side of endoplasmic reticulum membrane	membrane protein ectodomain proteolysis,regulation of tumor necrosis factor-mediated signaling pathway,membrane protein intracellular domain proteolysis,membrane protein proteolysis,regulation of immune response,signal peptide processing	protein binding,aspartic endopeptidase activity, intramembrane cleaving,protein homodimerization activity	3967.55	NaN	NaN	NaN	NaN	NaN	7066.09	4948.74	8061.32	1578.5	3102.26	NaN
lysosome	HM13	Minor histocompatibility antigen H13	Q8TCT9	1.14432	0.663363	1.07686	0.817799	1.13456	0.688907	0.941054	0.549961	0.991475	0.919739	lysosomal membrane,endoplasmic reticulum,endoplasmic reticulum membrane,rough endoplasmic reticulum,plasma membrane,cell surface,membrane,Golgi-associated vesicle membrane,Derlin-1 retrotranslocation complex,integral component of cytoplasmic side of endoplasmic reticulum membrane,integral component of lumenal side of endoplasmic reticulum membrane	membrane protein proteolysis,protein homotetramerization,membrane protein proteolysis involved in retrograde protein transport, ER to cytosol,membrane protein ectodomain proteolysis,membrane protein intracellular domain proteolysis,signal peptide processing	protein binding,peptidase activity,ubiquitin protein ligase binding,aspartic endopeptidase activity, intramembrane cleaving,protein homodimerization activity	463042	503234	484475	498060	490757	376417	442627	549616	446140	286380	318747	662661
lysosome	SCARB1	Scavenger receptor class B member 1	Q8WTV0	1.47882	0.510796	1.24125	0.454642	1.00601	0.967509	0.839352	0.743723	0.680279	0.516915	lysosomal membrane,plasma membrane,integral component of plasma membrane,caveola,cell surface,endocytic vesicle membrane,microvillus membrane,intracellular membrane-bounded organelle,extracellular exosome	endothelial cell proliferation,androgen biosynthetic process,cholesterol catabolic process,receptor-mediated endocytosis,positive regulation of endothelial cell migration,positive regulation of triglyceride biosynthetic process,positive regulation of cholesterol storage,regulation of phosphatidylcholine catabolic process,phospholipid transport,lipopolysaccharide transport,lipopolysaccharide-media…	lipopolysaccharide binding,beta-amyloid binding,virus receptor activity,phosphatidylserine binding,lipopolysaccharide receptor activity,scavenger receptor activity,transporter activity,protein binding,1-phosphatidylinositol binding,high-density lipoprotein particle binding,low-density lipoprotein particle binding,apolipoprotein binding,apolipoprotein A-I binding,protein homodimerization activity,…	29374.5	99285.5	35680	65191.9	34850.5	37896.6	40386.1	28574.1	42836.8	41575.9	33018.1	36535.1
lysosome	TGFBRAP1	Transforming growth factor-beta receptor-associated protein 1	Q8WUH2	0.991486	0.949368	1.09759	0.41389	0.937048	0.290541	1.10702	0.513286	0.945095	0.685897	early endosome,membrane,CORVET complex,intracellular membrane-bounded organelle,lysosomal membrane	regulation of transcription, DNA-templated,intracellular protein transport,signal transduction,transforming growth factor beta receptor signaling pathway,endosome to lysosome transport,endosomal vesicle fusion,vesicle-mediated transport	transforming growth factor beta receptor binding,protein binding,SMAD binding	32855.6	46315.4	33752.8	37431.2	38891.3	48686.3	34300.5	37885.8	34537.3	40741.8	35358	37793.7
lysosome	ABCA5	Cholesterol transporter ABCA5	Q8WWZ7	2.23522	0.143102	1.52414	0.144342	1.14667	0.52861	0.681874	0.321609	0.513002	0.173301	Golgi membrane,lysosome,lysosomal membrane,late endosome,integral component of membrane,late endosome membrane,intracellular membrane-bounded organelle	lipid transport,negative regulation of macrophage derived foam cell differentiation,cholesterol efflux,high-density lipoprotein particle remodeling,reverse cholesterol transport,transmembrane transport	lipid transporter activity,ATP binding,ATPase activity, coupled to transmembrane movement of substances	19508.3	41411.9	23172.8	13780.2	19519.8	24040.8	10176.2	16769.8	16193.9	11796.4	15623.1	10202.3
lysosome	NCSTN	Nicastrin	Q92542	1.0967	0.538936	0.948743	0.55447	1.08229	0.463096	0.865086	0.38985	0.986858	0.932441	lysosomal membrane,endoplasmic reticulum,Golgi apparatus,plasma membrane,integral component of plasma membrane,focal adhesion,membrane,integral component of membrane,azurophil granule membrane,melanosome,extracellular exosome,gamma-secretase complex	myeloid cell homeostasis,proteolysis,membrane protein ectodomain proteolysis,Notch signaling pathway,Notch receptor processing,protein processing,membrane protein intracellular domain proteolysis,beta-amyloid formation,Notch receptor processing, ligand-dependent,T cell proliferation,amyloid precursor protein metabolic process,amyloid precursor protein catabolic process,positive regulation of apop…	endopeptidase activity,protein binding	837622	1.23558e+06	938707	988333	769304	847923	949893	872914	1.14952e+06	878211	897652	970466
lysosome	ATP6V0A1	V-type proton ATPase 116 kDa subunit a 1	Q93050	0.961427	0.793911	0.912116	0.563606	0.901038	0.510737	0.948711	0.56193	0.937188	0.428952	vacuolar proton-transporting V-type ATPase, V0 domain,lysosomal membrane,Golgi apparatus,cytosol,plasma membrane,endosome membrane,integral component of membrane,vacuolar proton-transporting V-type ATPase complex,nuclear speck,secretory granule membrane,phagocytic vesicle membrane,melanosome,intracellular membrane-bounded organelle,extracellular exosome,ficolin-1-rich granule membrane	vacuolar acidification,insulin receptor signaling pathway,ATP synthesis coupled proton transport,ATP hydrolysis coupled proton transport,regulation of macroautophagy,transferrin transport,ion transmembrane transport,neutrophil degranulation,vacuolar proton-transporting V-type ATPase complex assembly,phagosome acidification,toxin transport	protein binding,proton-transporting ATPase activity, rotational mechanism,ATPase binding	1.77277e+06	2.10146e+06	1.78732e+06	2008309	1.69988e+06	1.66298e+06	1927253	1.67529e+06	1.70339e+06	2.14713e+06	2.25564e+06	1.48592e+06
lysosome	BORCS5	BLOC-1-related complex subunit 5	Q969J3	1.21662	0.712408	1.02103	0.85361	0.728956	0.204851	0.839239	0.737807	0.599165	0.4409	intrinsic component of membrane,cytoplasmic side of lysosomal membrane,BORC complex,plus-end kinesin complex	lysosome localization,organelle transport along microtubule	protein binding	77746.1	186804	44646.9	94523.2	75611.3	89356	86751.9	51325.6	47182.6	94386.2	70997.6	88760.9
lysosome	VPS33A	Vacuolar protein sorting-associated protein 33A	Q96AX1	1.05637	0.661434	0.872054	0.411685	0.993927	0.960856	0.825516	0.156559	0.940885	0.185747	lysosomal membrane,early endosome,late endosome,autophagosome,clathrin-coated vesicle,HOPS complex,late endosome membrane,perinuclear region of cytoplasm,AP-3 adaptor complex,clathrin complex	vesicle docking involved in exocytosis,endosome to lysosome transport,protein transport,vesicle-mediated transport,platelet formation,melanosome localization,lysosome localization,regulation of lysosomal lumen pH,regulation of developmental pigmentation,autophagosome maturation	protein binding	166308	184681	176686	172160	140640	122804	159132	167234	170116	199563	162698	137254
lysosome	BORCS7	BLOC-1-related complex subunit 7	Q96B45	0.499344	0.352239	0.5092	0.297886	0.72176	0.549529	1.01974	0.978444	1.44542	0.601911	lysosomal membrane,BORC complex		protein binding	24603.4	2646.8	5350.78	14526.2	9571.78	9146.53	16072.6	24038.5	7011.04	37152.1	13945.6	14189.9
lysosome	ARL8A	ADP-ribosylation factor-like protein 8A	Q96BM9	0.729213	0.412719	0.600879	0.168234	0.563405	0.14777	0.82401	0.651356	0.77262	0.538626	cytoplasm,lysosomal membrane,plasma membrane,membrane,midbody,late endosome membrane,azurophil granule membrane,spindle midzone,extracellular exosome,ficolin-1-rich granule membrane	cell cycle,chromosome segregation,neutrophil degranulation,cell division	GTPase activity,protein binding,GTP binding,alpha-tubulin binding,beta-tubulin binding	614096	1.40408e+06	587398	1.01044e+06	616447	520135	740485	637572	635063	1.64796e+06	953506	971664
lysosome	AP2M1	AP-2 complex subunit mu	Q96CW1	0.979571	0.926317	0.952361	0.831088	1.00977	0.967011	0.972223	0.872392	1.03083	0.873163	lysosomal membrane,cytosol,plasma membrane,AP-2 adaptor complex,endocytic vesicle membrane,clathrin-coated endocytic vesicle membrane,endolysosome membrane,clathrin-coated endocytic vesicle,extracellular exosome	intracellular protein transport,microtubule-based movement,vesicle organization,antigen processing and presentation of exogenous peptide antigen via MHC class II,receptor internalization,low-density lipoprotein particle receptor catabolic process,low-density lipoprotein particle clearance,ephrin receptor signaling pathway,regulation of defense response to virus by virus,Wnt signaling pathway, pla…	signal sequence binding,transporter activity,protein binding,lipid binding,ion channel binding,low-density lipoprotein particle receptor binding,clathrin adaptor activity	1.16134e+06	1.72745e+06	1.54777e+06	1.73247e+06	1.13578e+06	1.44507e+06	1.66651e+06	1.11384e+06	1.79297e+06	1.7733e+06	1.76828e+06	987498
lysosome	RMC1	Regulator of MON1-CCZ1 complex	Q96DM3	1.10516	0.563508	0.962369	0.810325	0.97216	0.864206	0.8708	0.320903	0.879659	0.371148	lysosomal membrane,late endosome membrane,Mon1-Ccz1 complex	autophagy,regulation of autophagy		25083.9	33029.7	25119.9	26687.1	24443.1	21349.4	22524.6	28295.6	22396.8	31287.9	23702.7	20323.2
lysosome	SEH1L	Nucleoporin SEH1	Q96EE3	1.26939	0.510267	1.35114	0.284003	1.3397	0.198321	1.0644	0.84333	1.05539	0.850494	condensed chromosome kinetochore,nuclear envelope,lysosomal membrane,cytosol,nuclear pore outer ring,host cell,GATOR2 complex,kinetochore	cytokine production involved in inflammatory response,regulation of glycolytic process,mRNA export from nucleus,tRNA export from nucleus,nuclear pore organization,sister chromatid cohesion,mitotic nuclear envelope disassembly,mitotic metaphase plate congression,viral process,protein sumoylation,viral transcription,positive regulation of TOR signaling,cellular response to amino acid starvation,cel…	structural molecule activity,protein binding	94248.4	63476.2	37953.5	82236.3	78972.7	47071.3	58023.9	78568.6	69924.8	69787.7	41760.5	42603.5
lysosome	BORCS8	BLOC-1-related complex subunit 8	Q96FH0	1.30383	0.498133	1.01758	0.97156	0.957702	0.916438	0.780455	0.600962	0.734532	0.468048	lysosomal membrane,BORC complex	heart development	protein binding	50083.1	65973.2	25778.4	61243	36785.6	12666.9	55025.8	28561.5	20594.8	53357.8	32168	23257.5
lysosome	BORCS6	BLOC-1-related complex subunit 6	Q96GS4	1.13265	0.687551	1.08148	0.734297	0.912217	0.740195	0.954823	0.856988	0.805382	0.484824	lysosomal membrane,BORC complex	lysosome localization	protein binding	67660.4	96217.7	45720.3	78897.7	64049.3	57182.4	74547.9	51019.9	43239	83657.8	42749.3	58644.1
lysosome	VPS39	Vam6/Vps39-like protein	Q96JC1	0.921428	0.717674	0.839707	0.186475	0.838252	0.165684	0.91131	0.71444	0.909731	0.707848	lysosomal membrane,AP-3 adaptor complex,HOPS complex,late endosome membrane	intracellular protein transport,autophagy,endosome to lysosome transport,endosomal vesicle fusion,late endosome to lysosome transport,retrograde transport, endosome to plasma membrane,vesicle-mediated transport		110851	197509	114830	151754	109697	124205	150867	113000	121121	170266	143539	145469
lysosome	SPG11	Spatacsin	Q96JI7	1.16162	0.482167	1.12078	0.442993	1.03088	0.823104	0.96484	0.864959	0.887446	0.586746	nucleolus,cytoplasm,lysosomal membrane,cytosol,plasma membrane,axon,dendrite,cytoplasmic vesicle,synapse,extracellular exosome	chemical synaptic transmission,axo-dendritic transport,synaptic vesicle transport,axon extension,phagosome-lysosome fusion involved in apoptotic cell clearance,walking behavior	protein binding	12183.1	21383.2	16243.2	17611.4	12511.9	17934.9	16630.4	16032.3	11540.5	14272.1	12856.9	15750.4
lysosome	C9orf72	Guanine nucleotide exchange factor C9orf72	Q96LT7	2.24506	0.173452	1.52619	0.0501542	1.11232	0.0647131	0.679797	0.353571	0.49545	0.199529	cytoplasmic mRNA processing body,extracellular space,nucleus,cytoplasm,lysosome,endosome,autophagosome,cytoplasmic stress granule,dendrite,nuclear membrane,guanyl-nucleotide exchange factor complex,perikaryon,axonal growth cone,main axon,ATG1/ULK1 kinase complex	negative regulation of protein phosphorylation,endocytosis,autophagy,regulation of autophagy,positive regulation of macroautophagy,stress granule assembly,axon extension,regulation of molecular function,Requires Ontology,late endosome to lysosome transport,regulation of TORC1 signaling,regulation of autophagosome assembly	protein binding,Rab GTPase binding,Rab guanyl-nucleotide exchange factor activity	20445	43486.3	21077.5	16958	18346.5	22484.3	13980.9	13401.1	14735.7	12328.2	12113.8	13422.9
lysosome	TMEM74	Transmembrane protein 74	Q96NL1	1.93558	0.149138	1.63891	0.0485897	1.38692	0.148877	0.84673	0.564721	0.716539	0.32915	autophagosome membrane,lysosomal membrane,integral component of membrane,cytoplasmic vesicle	macroautophagy	protein binding	32775.8	54106	26380.3	29483.7	30552.8	35865.9	30057.2	26157.1	24942.5	26229.1	17627.1	14659.8
lysosome	CCDC115	Coiled-coil domain-containing protein 115	Q96NT0	1.22421	0.510098	1.14669	0.661275	0.932211	0.83312	0.936683	0.803452	0.761481	0.358419	lysosome,endosome,endoplasmic reticulum,endoplasmic reticulum-Golgi intermediate compartment,membrane,vacuolar proton-transporting V-type ATPase complex,COPI-coated vesicle,extrinsic component of endoplasmic reticulum membrane	cellular iron ion homeostasis,lysosomal lumen acidification,cellular response to increased oxygen levels,lysosomal protein catabolic process	unfolded protein binding	48603.1	37774.8	26646.3	43264.9	39856.8	22746.1	40357.5	24418.9	21289.3	22322.3	25052.9	44949.1
lysosome	VPS35	Vacuolar protein sorting-associated protein 35	Q96QK1	1.06668	0.642733	0.936598	0.452765	1.00467	0.955996	0.878053	0.40418	0.941871	0.678718	lysosome,lysosomal membrane,endosome,early endosome,late endosome,cytosol,endosome membrane,postsynaptic density,retromer complex,retromer, cargo-selective complex,neuron projection,neuronal cell body,perinuclear region of cytoplasm,extracellular exosome,tubular endosome,mitochondrion-derived vesicle,mitochondrion	lysosome organization,positive regulation of gene expression,negative regulation of gene expression,regulation of mitochondrion organization,Wnt signaling pathway,regulation of macroautophagy,regulation of protein stability,protein destabilization,regulation of cellular protein metabolic process,negative regulation of protein homooligomerization,protein localization to organelle,retrograde transp…	protein binding,protein transporter activity,D1 dopamine receptor binding	1.11998e+06	1.66289e+06	1449719	1.3149e+06	1.07698e+06	1.32456e+06	1.38855e+06	1.15859e+06	1.43942e+06	1378073	1.38425e+06	1.20569e+06
lysosome	FNBP1	Formin-binding protein 1	Q96RU3	1.43932	0.00136664	1.03842	0.467254	1.09125	0.454759	0.721464	0.00189935	0.758167	0.0538906	lysosome,cytosol,cytoskeleton,plasma membrane,clathrin-coated pit,cell cortex,cytoplasmic vesicle	endocytosis,membrane organization	protein binding,lipid binding,identical protein binding	27669.9	30148.9	30181.1	20747.7	22417	20324	25838.4	21889.6	18990.4	21259.8	18920.3	20959.6
lysosome	WDR24	GATOR complex protein WDR24	Q96S15	1.00459	0.992209	1.02948	0.946267	0.861254	0.738978	1.02478	0.94287	0.857322	0.650448	lysosomal membrane,GATOR2 complex	autophagy,regulation of autophagy,positive regulation of TOR signaling,cellular response to amino acid starvation	protein binding	6246.83	12247.6	5736.71	8756.55	10717.5	5357.56	8700.26	6130.01	5943.62	13296.7	3521.64	7302.21
lysosome	PLEKHF1	Pleckstrin homology domain-containing family F member 1	Q96S99											nucleus,lysosome,lysosomal membrane,endosome membrane,perinuclear region of cytoplasm,endosome,autophagosome,extrinsic component of omegasome membrane,pre-autophagosomal structure,endoplasmic reticulum,vacuolar membrane,membrane,ER-mitochondrion membrane contact site	apoptotic process,endosome organization,positive regulation of autophagy,vesicle organization,protein localization to plasma membrane,positive regulation of intrinsic apoptotic signaling pathway,negative regulation of phosphatase activity,cellular response to starvation,macroautophagy	protein binding,phosphatidylinositol-5-phosphate binding,phosphatidylinositol-3-phosphate binding,metal ion binding,phosphatidylinositol-4-phosphate binding,phosphatidylinositol binding	NaN	NaN	NaN	NaN	NaN	NaN	NaN	2364.07	3630.73	NaN	NaN	NaN
lysosome	SLC49A4	Solute carrier family 49 member 4	Q96SL1	1.59647	0.184771	1.71792	0.0343202	1.47302	0.122816	1.07607	0.734997	0.92267	0.749215	lysosomal membrane,integral component of membrane,intracellular membrane-bounded organelle			61922	117438	77639.1	95645.7	84104.7	96798.8	95672.5	78244.6	63208.2	45994.5	43374.9	71609.8
lysosome	NEU1	Sialidase-1	Q99519	1.82406	0.0704994	1.2458	0.296895	1.49349	0.0369386	0.682982	0.14889	0.818775	0.337746	extracellular region,lysosome,lysosomal membrane,plasma membrane,membrane,cell junction,specific granule lumen,lysosomal lumen,intracellular membrane-bounded organelle,extracellular exosome,cytoplasm	glycosphingolipid metabolic process,ganglioside catabolic process,oligosaccharide catabolic process,neutrophil degranulation	exo-alpha-sialidase activity,protein binding,alpha-sialidase activity,exo-alpha-(2->3)-sialidase activity,exo-alpha-(2->6)-sialidase activity,exo-alpha-(2->8)-sialidase activity	44024	52947.1	31635.1	34614.2	21866.1	31355.5	38569.6	30464	36265.9	18158.3	24526.2	27821.1
lysosome	SORT1	Sortilin	Q99523	0.664732	0.177627	0.585832	0.057439	0.686371	0.0789231	0.881306	0.728302	1.03255	0.919885	lysosomal membrane,early endosome,endoplasmic reticulum membrane,Golgi apparatus,cytosol,plasma membrane,clathrin-coated pit,cell surface,endosome membrane,integral component of membrane,clathrin-coated vesicle,trans-Golgi network transport vesicle,dendrite,cytoplasmic vesicle membrane,cytoplasmic vesicle,nuclear membrane,Golgi cisterna membrane,neuronal cell body,perinuclear region of cytoplasm	ossification,Golgi to endosome transport,endocytosis,G-protein coupled receptor signaling pathway,neuropeptide signaling pathway,multicellular organism development,endosome to lysosome transport,extrinsic apoptotic signaling pathway via death domain receptors,regulation of gene expression,myotube differentiation,vesicle organization,endosome transport via multivesicular body sorting pathway,respo…	protein binding,nerve growth factor receptor activity,enzyme binding,neurotensin receptor activity, non-G-protein coupled,nerve growth factor binding	63484	151152	89742.8	121543	56250.1	90457.4	124458	73290	116539	155925	130414	171558
lysosome	LGMN	Legumain	Q99538	3.16427	0.367685	1.56467	0.181435	1.56703	0.217951	0.494482	0.484471	0.495227	0.485333	lysosome,late endosome,endolysosome lumen,lysosomal lumen,apical part of cell,extracellular exosome	toll-like receptor signaling pathway,renal system process,proteolysis,vacuolar protein processing,response to acidic pH,antigen processing and presentation of exogenous peptide antigen via MHC class II,receptor catabolic process,negative regulation of multicellular organism growth,vitamin D metabolic process,negative regulation of neuron apoptotic process,proteolysis involved in cellular protein …	cysteine-type endopeptidase activity,peptidase activity	17793.2	75268.8	10557	23204.3	13028.5	15004.9	24035.4	14757.1	12522.5	12198.5	7157.79	13390.3
lysosome	LITAF	Lipopolysaccharide-induced tumor necrosis factor-alpha factor	Q99732	0.753958	0.291185	0.708334	0.0976548	0.879157	0.715334	0.939487	0.82985	1.16606	0.727747	Golgi membrane,nucleoplasm,lysosomal membrane,Golgi apparatus,cytosol,plasma membrane,cytoplasmic side of plasma membrane,intracellular membrane-bounded organelle,cytoplasmic side of early endosome membrane,cytoplasmic side of late endosome membrane,cytoplasmic side of lysosomal membrane	regulation of cytokine production,regulation of transcription from RNA polymerase II promoter,transcription from RNA polymerase II promoter,signal transduction,aging,negative regulation of NF-kappaB import into nucleus,positive regulation of I-kappaB kinase/NF-kappaB signaling,positive regulation of transcription from RNA polymerase II promoter,cellular response to lipopolysaccharide	RNA polymerase II core promoter proximal region sequence-specific DNA binding,transcriptional activator activity, RNA polymerase II core promoter proximal region sequence-specific binding,signal transducer activity,protein binding,zinc ion binding,WW domain binding	32809.7	24267.8	52228.3	42955.5	32070.5	27665.4	39434.5	20519.5	67502.5	NaN	52045.3	44605.3
lysosome	NAPG	Gamma-soluble NSF attachment protein	Q99747	0.977308	0.834855	1.05167	0.617228	0.992189	0.927777	1.07609	0.468546	1.01523	0.857547	mitochondrion,lysosomal membrane,SNARE complex,myelin sheath,extracellular exosome,vacuolar membrane	intracellular protein transport,intra-Golgi vesicle-mediated transport,protein stabilization,membrane fusion,macromolecular complex assembly	soluble NSF attachment protein activity,protein binding,syntaxin binding	260652	231979	202743	256636	269779	221871	247068	227030	231864	254107	255201	202211
lysosome	KXD1	KxDL motif-containing protein 1	Q9BQD3	1.41652	0.16692	1.31042	0.407072	0.8783	0.71881	0.925102	0.739853	0.620042	0.140825	lysosomal membrane,BORC complex,BLOC-1 complex	vesicle-mediated transport,lysosome localization	protein binding	21388.1	18284.1	16097.6	23811.3	15697.2	12084.2	17262.9	10935.2	6381.48	18343.8	9665.32	11362
lysosome	SYT11	Synaptotagmin-11	Q9BT88	1.32097	0.335283	1.21526	0.50134	0.976833	0.938282	0.919976	0.50255	0.739482	0.0528409	phagocytic cup,lysosome,plasma membrane,integral component of plasma membrane,synaptic vesicle,postsynaptic density,cell junction,axon,synaptic vesicle membrane,early phagosome,neuron projection,terminal bouton,dendritic spine,cell body,phagocytic vesicle,perinuclear region of cytoplasm,presynaptic active zone membrane,recycling endosome,excitatory synapse,inhibitory synapse,presynapse	plasma membrane repair,vesicle fusion,negative regulation of neurotransmitter secretion,calcium ion-regulated exocytosis of neurotransmitter,negative regulation of phagocytosis,protein homotetramerization,negative regulation of interleukin-6 secretion,negative regulation of clathrin-dependent endocytosis,negative regulation of synaptic vesicle endocytosis,regulation of defense response to bacteri…	protein binding,syntaxin binding,clathrin binding,translation initiation factor binding,ubiquitin protein ligase binding,protein homodimerization activity,beta-tubulin binding,calcium ion binding,calcium-dependent phospholipid binding	264908	284857	228357	262032	260271	193549	157090	219538	198778	292386	172720	123947
lysosome	PI4K2A	Phosphatidylinositol 4-kinase type 2-alpha	Q9BTU6	0.940638	0.77626	0.959347	0.871562	0.998447	0.993531	1.01989	0.942185	1.06146	0.775656	mitochondrion,lysosomal membrane,endosome,trans-Golgi network,cytosol,integral component of plasma membrane,membrane,cell junction,dendrite,synaptic vesicle membrane,intrinsic component of membrane,cytoplasmic vesicle,early endosome membrane,growing cell tip,presynaptic membrane,neuron projection,neuronal cell body,perikaryon,host cell presynaptic membrane,membrane raft,BLOC-1 complex,plasma memb…	basophil degranulation,phosphatidylinositol biosynthetic process,Golgi organization,endosome organization,phosphatidylinositol phosphorylation	magnesium ion binding,1-phosphatidylinositol 4-kinase activity,protein binding,ATP binding,AP-3 adaptor complex binding	175267	204098	117748	231134	162175	113691	211660	179057	136947	222516	153943	152026
lysosome	FUCA2	Plasma alpha-L-fucosidase	Q9BTY2					Only in L116ddTPR		1.96733		0.924043		extracellular region,extracellular space,endoplasmic reticulum lumen,azurophil granule lumen,extracellular exosome,lysosome	fucose metabolic process,response to bacterium,glycoside catabolic process,neutrophil degranulation,post-translational protein modification,cellular protein metabolic process,regulation of entry of bacterium into host cell	alpha-L-fucosidase activity,protein binding		NaN	2295.61	4516.21	NaN	NaN	1002.89	2105.78	3255.05	NaN	NaN	NaN
lysosome	CHID1	Chitinase domain-containing protein 1	Q9BWS9	1.80882	0.359564	1.49344	0.321873	1.37428	0.270425	0.825644	0.71345	0.759766	0.600783	extracellular region,extracellular space,nucleus,lysosome,late endosome,trans-Golgi network,membrane,lysosomal lumen,extracellular exosome	platelet degranulation,carbohydrate metabolic process,chitin catabolic process,innate immune response,negative regulation of cytokine production involved in inflammatory response	chitinase activity,protein binding,chitin binding,oligosaccharide binding	93001.3	205110	56127.1	146456	78990.6	67028.9	114678	95083.1	59377.3	77337.9	50787.1	67714.7
lysosome	TMEM59	Transmembrane protein 59	Q9BXS4	4.03468	0.174288	3.16889	0.279053	1.90051	0.242826	0.785412	0.700347	0.471044	0.284393	Golgi cis cisterna,Golgi trans cisterna,Golgi membrane,lysosome,lysosomal membrane,late endosome,Golgi medial cisterna,plasma membrane,integral component of membrane,late endosome membrane,extracellular exosome	proteolysis,autophagy,positive regulation of autophagy,negative regulation of protein processing,negative regulation of protein glycosylation in Golgi,negative regulation of protein localization to plasma membrane	endopeptidase activity,protein binding	35614	20081.8	8505.53	25541.9	23734	1148.65	11777.2	14133.8	4330.61	6615.14	2911.38	6385.82
lysosome	AP1M1	AP-1 complex subunit mu-1	Q9BXS5	0.941252	0.376986	0.983037	0.81673	0.983615	0.78973	1.04439	0.628717	1.04501	0.584985	Golgi membrane,lysosomal membrane,cytosol,plasma membrane,membrane,clathrin adaptor complex,cytoplasmic vesicle membrane,clathrin-coated vesicle membrane,trans-Golgi network membrane,specific granule membrane,extracellular exosome	intracellular protein transport,antigen processing and presentation of exogenous peptide antigen via MHC class II,melanosome organization,endosome to melanosome transport,neutrophil degranulation,regulation of defense response to virus by virus	protein binding	607281	510754	529165	607946	610636	501743	616822	586770	517744	612127	565691	572192
lysosome	ABCA2	ATP-binding cassette sub-family A member 2	Q9BZC7	0.96535	0.933027	0.692313	0.0268158	0.610657	0.0212072	0.717164	0.533147	0.632576	0.433709	lysosome,lysosomal membrane,endosome,microtubule organizing center,endosome membrane,membrane,integral component of membrane,cytoplasmic vesicle,ATP-binding cassette (ABC) transporter complex,intracellular membrane-bounded organelle	regulation of transcription from RNA polymerase II promoter,lipid metabolic process,regulation of intracellular cholesterol transport,response to drug,cholesterol homeostasis,response to steroid hormone,transmembrane transport,response to cholesterol,lipid transport	nucleotide binding,ATP binding,ATPase activity,ATPase activity, coupled to transmembrane movement of substances	23771.6	57164.8	17333	23487	19458.8	27529.4	25991.7	18358.9	17812.3	34250	31425.3	36121.4
lysosome	WDR11	WD repeat-containing protein 11	Q9BZH6	1.39473	0.211792	1.08524	0.687043	1.09011	0.605894	0.778097	0.308268	0.78159	0.29454	nucleus,cytoplasm,lysosomal membrane,cytosol,microtubule cytoskeleton,membrane,integral component of membrane		protein binding	20963.5	35588.6	34733.2	29841.4	20765.8	20421.7	25977.9	20375.2	24994.6	26751.9	22248.6	16449.5
lysosome	UBXN6	UBX domain-containing protein 6	Q9BZV1	1.19319	0.203743	1.28956	0.134898	1.04668	0.729561	1.08077	0.572993	0.877208	0.334393	nucleus,cytoplasm,lysosomal membrane,microtubule organizing center,cytosol,extrinsic component of membrane,early endosome membrane,late endosome membrane,macromolecular complex,extracellular exosome	macroautophagy,endosome to lysosome transport via multivesicular body sorting pathway,ERAD pathway	protein binding	67618	64842.3	51725.9	53604.7	73063.3	72394	46930.1	63128.2	51511.2	54375.2	42958.9	57030.4
lysosome	MCOLN1	Mucolipin-1	Q9GZU1	1.72663	0.523405	1.30106	0.349571	1.00357	0.989564	0.753528	0.701821	0.581233	0.528898	phagocytic cup,lysosome,lysosomal membrane,late endosome,cytosol,plasma membrane,integral component of plasma membrane,endosome membrane,integral component of membrane,phagocytic vesicle membrane,late endosome membrane,cell projection,receptor complex,membrane	adaptive immune response,cation transport,calcium-mediated signaling,transferrin transport,iron ion transmembrane transport,release of sequestered calcium ion into cytosol,protein homotetramerization,calcium ion transmembrane transport,cellular response to calcium ion,cellular response to pH,autophagosome maturation	cation channel activity,calcium channel activity,iron ion transmembrane transporter activity,protein binding,lipid binding,NAADP-sensitive calcium-release channel activity,intracellular phosphatidylinositol-3,5-bisphosphate-sensitive cation channel activity,ligand-gated calcium channel activity	33480.6	142304	27831	68989.6	35296.8	49144	58189.3	27544.7	32614.4	40117.2	37298.6	40511.4
lysosome	AP5M1	AP-5 complex subunit mu-1	Q9H0R1	3.12477	0.348136	1.01492	0.943193	0.926378	0.707131	0.324798	0.350731	0.296462	0.335358	lysosome,lysosomal membrane,late endosome,cytosol,membrane,AP-type membrane coat adaptor complex,late endosome membrane	protein transport,endosomal transport		4490.51	25054	5964.77	3944.06	2779.79	4809.52	3369.79	4471.9	2685.5	3794.98	2999.65	4569.19
lysosome	VPS33B	Vacuolar protein sorting-associated protein 33B	Q9H267	1.22901	0.200454	1.22675	0.209114	1.10397	0.491835	0.998162	0.974827	0.898262	0.181534	cytoplasm,lysosome,lysosomal membrane,late endosome,Golgi apparatus,clathrin-coated vesicle,platelet alpha granule,early endosome membrane,late endosome membrane,perinuclear region of cytoplasm,recycling endosome,HOPS complex,AP-3 adaptor complex,clathrin complex	intracellular protein transport,vesicle docking involved in exocytosis,endosome organization,protein transport,vesicle-mediated transport,peptidyl-lysine hydroxylation,collagen fibril organization,melanosome localization,lysosome localization,collagen metabolic process,megakaryocyte development,membrane fusion,platelet alpha granule organization,regulation of platelet aggregation,endosome to lyso…	protein binding	116686	137722	121293	126283	122320	126408	111165	114398	111914	123378	102863	79453
lysosome	VPS16	Vacuolar protein sorting-associated protein 16 homolog	Q9H269	1.03069	0.863144	1.03957	0.728965	0.948943	0.546584	1.00862	0.960998	0.920684	0.635907	lysosome,lysosomal membrane,early endosome,late endosome,autophagosome,clathrin-coated vesicle,axon,HOPS complex,late endosome membrane,neuronal cell body,recycling endosome,endosome	intracellular protein transport,vacuole organization,endosome to lysosome transport,regulation of vacuole fusion, non-autophagic,regulation of SNARE complex assembly,autophagosome maturation,endosomal transport	actin binding,protein binding,actin filament binding	217701	341369	240051	309913	244184	251910	255358	235837	244542	294130	236217	244977
lysosome	VPS11	Vacuolar protein sorting-associated protein 11 homolog	Q9H270	1.11083	0.242935	1.05373	0.524336	1.02313	0.702403	0.948593	0.540475	0.92105	0.294058	lysosome,lysosomal membrane,endosome,late endosome,autophagosome,clathrin-coated vesicle,endocytic vesicle,HOPS complex,late endosome membrane,early endosome	intracellular protein transport,vesicle docking involved in exocytosis,autophagy,endosome organization,lysosome organization,endosome to lysosome transport,regulation of protein stability,endosomal vesicle fusion,regulation of SNARE complex assembly,regulation of organelle assembly,positive regulation of cellular protein catabolic process,positive regulation of protein targeting to mitochondrion,…	nucleotide binding,protein binding,protein domain specific binding,syntaxin binding,protein binding, bridging,metal ion binding	187854	228227	214113	221226	189216	187355	192836	187317	200287	171535	204337	191444
lysosome	SPNS1	Protein spinster homolog 1	Q9H2V7	1.54655	0.334179	1.14762	0.66386	1.12824	0.289629	0.74205	0.492091	0.729523	0.437263	mitochondrial inner membrane,lysosomal membrane,integral component of membrane,vesicle	sphingosine-1-phosphate signaling pathway,lipid transport,locomotion,transmembrane transport	protein binding,sphingolipid transporter activity	215976	424213	178093	293499	195380	118326	208228	175228	213499	199933	151271	177899
lysosome	CDIP1	Cell death-inducing p53-target protein 1	Q9H305	0.707043	0.159614	1.01481	0.937574	1.17277	0.381179	1.43528	0.155477	1.6587	0.0555909	nucleus,cytoplasmic side of late endosome membrane,cytoplasmic side of lysosomal membrane	apoptotic process,tumor necrosis factor-mediated signaling pathway,intrinsic apoptotic signaling pathway in response to DNA damage by p53 class mediator	molecular_function,protein binding,metal ion binding	27608	18113	33275	28304.2	40992.5	44085	52311.8	42707.9	36011.2	31488	46158	34081.4
lysosome	DNAJC5	DnaJ homolog subfamily C member 5	Q9H3Z4	0.237961	0.0214228	0.224579	0.0218253	0.276173	0.0304618	0.943767	0.869812	1.16058	0.602702	mitochondrion,lysosomal membrane,plasma membrane,synaptic vesicle,membrane,azurophil granule membrane,specific granule membrane,melanosome,terminal bouton,clathrin-sculpted gamma-aminobutyric acid transport vesicle membrane,extracellular exosome	exocytosis,neurotransmitter secretion,synaptic vesicle exocytosis,neutrophil degranulation,negative regulation of neuron apoptotic process,regulated exocytosis	ATP-dependent protein binding	42519.3	18457.3	44343.9	45733.7	34244.1	19420.1	32661.3	39089.1	50482.9	188872	120472	133253
lysosome	MAP1LC3A	Microtubule-associated proteins 1A/1B light chain 3A	Q9H492	1.41645	0.0702693	1.32284	0.103454	1.19729	0.249212	0.93391	0.52443	0.845276	0.193587	autophagosome membrane,late endosome,autophagosome,cytosol,microtubule,organelle membrane,autolysosome	autophagosome assembly,mitophagy,cellular response to nitrogen starvation,cellular response to starvation,response to iron(II) ion,response to lead ion,macroautophagy,cellular response to amino acid starvation,response to morphine,cellular response to hydrogen peroxide,cellular response to copper ion,autophagosome maturation	protein binding,phospholipid binding,phosphatidylethanolamine binding,ubiquitin protein ligase binding,microtubule binding	1.46763e+06	1.22097e+06	1.11566e+06	1.12777e+06	1.28675e+06	1.13832e+06	1.06469e+06	1.16979e+06	981178	1.06853e+06	927091	690147
lysosome	WDR41	WD repeat-containing protein 41	Q9HAD4	0.965348	0.766174	0.851021	0.2245	0.953759	0.698912	0.881569	0.333532	0.987995	0.922208	cytoplasm,lysosomal membrane,guanyl-nucleotide exchange factor complex,ATG1/ULK1 kinase complex	autophagy,regulation of autophagy,regulation of molecular function	protein binding,Rab guanyl-nucleotide exchange factor activity	49849.3	37865.7	46615.4	41831.1	43497.5	33093	41517.2	51617	39583.7	52366.4	40044.2	46741.8
lysosome	SIAE	Sialate O-acetylesterase	Q9HAT2	0.580742	0.0224519	0.909718	0.452545	0.858927	0.385288	1.56648	0.0622078	1.47902	0.152843	extracellular space,lysosome,extracellular exosome	regulation of immune system process,carbohydrate metabolic process	sialate O-acetylesterase activity	9653.9	NaN	8299.49	16974.8	12003.5	13206.9	14435.8	9423.52	15970.7	15330.2	16201.4	14840.3
lysosome	GNB4	Guanine nucleotide-binding protein subunit beta-4	Q9HAV0	2.05493	0.135239	1.14806	0.718158	1.49916	0.287522	0.558686	0.184708	0.729544	0.377696	lysosomal membrane,cytosol,myelin sheath,extracellular exosome	protein folding,signal transduction,substantia nigra development,cellular response to glucagon stimulus	signal transducer activity	53509.2	109499	71112.8	64248.7	48341	18210.4	39986.4	47820.6	82994.7	35167.4	38811.1	39953
lysosome	RRAGC	Ras-related GTP-binding protein C	Q9HB90	1.29722	0.369384	1.19342	0.311128	0.988101	0.945502	0.919987	0.733368	0.761708	0.348749	nucleus,cytoplasm,lysosome,cytosol,EGO complex,intracellular membrane-bounded organelle,Gtr1-Gtr2 GTPase complex	transcription, DNA-templated,apoptotic process,cell cycle arrest,small GTPase mediated signal transduction,RNA splicing,regulation of autophagy,cell growth,regulation of macroautophagy,regulation of TOR signaling,positive regulation of TOR signaling,cellular response to amino acid starvation,cellular protein localization,response to amino acid,cellular response to amino acid stimulus,regulation o…	magnesium ion binding,GTPase activity,protein binding,GTP binding,GDP binding,protein heterodimerization activity,GTPase binding	29119.5	52339.8	31827.8	40386.6	34683.7	29152.4	32573.3	31084.5	22633.9	36299.8	24948.3	26082.8
lysosome	RDH14	Retinol dehydrogenase 14	Q9HBH5	0.959051	0.796775	0.902472	0.22365	0.922404	0.358968	0.941006	0.733601	0.961788	0.826913	nucleus,mitochondrion,lysosomal membrane,endoplasmic reticulum,endoplasmic reticulum membrane,membrane	osteoblast differentiation,retinol metabolic process,oxidation-reduction process	oxidoreductase activity,NADP-retinol dehydrogenase activity	200856	281109	176226	230425	185508	203429	234724	183472	214845	221356	225306	239632
lysosome	TMEM165	Transmembrane protein 165	Q9HC07	1.2988	0.641903	1.51765	0.389529	1.77552	0.269434	1.1685	0.668719	1.36705	0.442653	lysosomal membrane,Golgi apparatus,endosome membrane,integral component of membrane,early endosome membrane,late endosome membrane,trans-Golgi network membrane,intracellular membrane-bounded organelle	protein N-linked glycosylation,cellular calcium ion homeostasis,Golgi calcium ion transport,regulation of lysosomal lumen pH		51638.4	107198	43038.6	105948	67525.5	62418.5	128870	90658.6	56444.5	77638	5310.43	72483.7
lysosome	PGAP6	Post-GPI attachment to proteins factor 6	Q9HCN3	1.29661	0.351469	1.35883	0.402797	1.44629	0.19953	1.04799	0.855107	1.11544	0.364353	lysosomal membrane,plasma membrane,integral component of plasma membrane,extracellular exosome	biological_process	molecular_function,phospholipase A2 activity,protein binding,Requires Ontology	8691.78	10399.7	11533.5	12770.1	8626.32	NaN	9916.7	11558.8	12684.9	10693.5	4224.39	8701.34
lysosome	GOPC	Golgi-associated PDZ and coiled-coil motif-containing protein	Q9HD26	1.13247	0.431166	1.21508	0.266302	1.15172	0.204919	1.07295	0.693831	1.017	0.909503	Golgi membrane,cytoplasm,lysosomal membrane,Golgi apparatus,plasma membrane,postsynaptic density,membrane,cell junction,trans-Golgi network transport vesicle,dendrite,Golgi-associated vesicle membrane,postsynaptic membrane	ER to Golgi vesicle-mediated transport,Golgi to plasma membrane transport,spermatid nucleus differentiation,negative regulation of anion channel activity,protein transport,cytoplasmic sequestering of CFTR protein,apical protein localization,regulation of catalytic activity,protein homooligomerization,negative regulation of protein localization to cell surface	frizzled binding,protein binding,protein C-terminus binding,GTPase regulator activity,protein homodimerization activity,ion channel binding	74869.8	58118.9	50451.2	50609.7	70230.9	75981	69074.6	63683.9	53799.6	58508.8	49650.1	53823.2
lysosome	ABCB9	ABC-type oligopeptide transporter ABCB9	Q9NP78	2.40983	0.580438	0.622778	0.187243	0.935206	0.8277	0.258432	0.506338	0.388079	0.566427	lysosome,lysosomal membrane,integral component of membrane,integral component of endoplasmic reticulum membrane,intracellular membrane-bounded organelle,early endosome,endoplasmic reticulum	protein transport,peptide transport,oligopeptide transmembrane transport,transmembrane transport,antigen processing and presentation of peptide antigen via MHC class I	protein binding,ATP binding,oligopeptide-transporting ATPase activity,peptide-transporting ATPase activity,transmembrane transporter activity,protein homodimerization activity,ATPase activity, coupled to transmembrane movement of substances	5889.36	42540.4	NaN	7165.96	4991.36	6616.39	13303.2	8079.26	6809.45	13926.2	8773.61	7445.32
lysosome	ATP13A2	Polyamine-transporting ATPase 13A2	Q9NQ11	0.903391	0.795206	0.761152	0.314274	0.726159	0.139441	0.842549	0.718115	0.803814	0.638716	lysosome,lysosomal membrane,late endosome,multivesicular body,autophagosome,integral component of plasma membrane,vesicle membrane,integral component of membrane,transport vesicle,vesicle,multivesicular body membrane,neuron projection,neuronal cell body,lysosomal lumen,integral component of lysosomal membrane,intracellular membrane-bounded organelle	cellular calcium ion homeostasis,cellular iron ion homeostasis,cellular zinc ion homeostasis,regulation of mitochondrion organization,regulation of macroautophagy,regulation of autophagosome size,cellular cation homeostasis,regulation of intracellular protein transport,ion transmembrane transport,cellular response to oxidative stress,protein autophosphorylation,positive regulation of protein secr…	calcium-transporting ATPase activity,protein binding,ATP binding,zinc ion binding,ATPase activity,cation-transporting ATPase activity,manganese ion binding,phosphatidic acid binding,phosphatidylinositol-3,5-bisphosphate binding,cupric ion binding	62581.1	140183	46010.7	101028	57240.1	51337	83686.9	64454.3	51827.6	105878	97060	72440.9
lysosome	TMEM9B	Transmembrane protein 9B	Q9NQ34	2.02765		1.31248	0.643194	1.29693	0.515011	0.647291		0.639622		lysosomal membrane,integral component of membrane,early endosome membrane	signal transduction,positive regulation of I-kappaB kinase/NF-kappaB signaling	signal transducer activity	76419.3	NaN	NaN	73203.1	62375.7	12817.8	47426.4	51889	47323	66045.6	21053.6	25966.9
lysosome	ITM2C	Integral membrane protein 2C	Q9NQX7	2.57679	0.0422631	2.16688	0.0458785	2.07042	0.0238354	0.840922	0.403624	0.803491	0.283665	lysosome,lysosomal membrane,Golgi apparatus,plasma membrane,integral component of membrane,perinuclear region of cytoplasm,extracellular exosome	negative regulation of neuron projection development,neuron differentiation,negative regulation of amyloid precursor protein biosynthetic process,positive regulation of extrinsic apoptotic signaling pathway	beta-amyloid binding,protein binding,ATP binding	233158	257436	161001	201160	209265	137516	180837	198044	144669	87159.3	76743.7	88968.3
lysosome	SPHK2	Sphingosine kinase 2	Q9NRA0	1.43745	0.442719	1.45657	0.436277	1.27821	0.604713	1.0133	0.944304	0.889219	0.350473	lysosomal membrane,cytosol,membrane,intracellular membrane-bounded organelle	blood vessel development,sphingosine-1-phosphate signaling pathway,sphinganine-1-phosphate biosynthetic process,brain development,female pregnancy,cell proliferation,positive regulation of cell proliferation,sphingolipid biosynthetic process,negative regulation of apoptotic process,sphingosine biosynthetic process,lipid phosphorylation	NAD+ kinase activity,protein binding,ATP binding,sphinganine kinase activity,Ras GTPase binding,D-erythro-sphingosine kinase activity,sphingosine-1-phosphate receptor activity	19728	26175	20507.2	29069.4	18452.4	19771.7	19146.7	19693	20213.5	26204.1	17810.4	2185.48
lysosome	SLC17A5	Sialin	Q9NRA2	1.05692	0.922509	0.853448	0.571197	0.776148	0.286939	0.807488	0.738281	0.734351	0.641818	lysosomal membrane,cytosol,plasma membrane,integral component of plasma membrane,membrane,cell junction,synaptic vesicle membrane,lysosome,integral component of membrane	ion transport,anion transport,amino acid transport,sialic acid transport,carbohydrate transmembrane transport,hydrogen ion transmembrane transport	sugar:proton symporter activity,sialic acid transmembrane transporter activity,sialic acid:proton symporter activity,transmembrane transporter activity	30380.2	103397	24308.8	62445	32460.3	32747.2	51753.2	35168.9	29168.4	42670.2	44992.3	61910.1
lysosome	TMEM106B	Transmembrane protein 106B	Q9NUM4	1.30566	0.437848	1.01361	0.922174	0.938735	0.658726	0.77632	0.453669	0.718974	0.363725	lysosome,lysosomal membrane,endosome,integral component of membrane,late endosome membrane,extracellular exosome	lysosome organization,lysosomal transport,lysosome localization,dendrite morphogenesis,positive regulation of dendrite development	molecular_function,protein binding	119075	239182	126275	145263	112181	118708	132555	116530	99280.8	100548	143804	126749
lysosome	LMBRD1	Lysosomal cobalamin transport escort protein LMBD1	Q9NUN5	3.64408	0.471847	1.07418	0.836072	0.680075	0.226608	0.294774	0.479242	0.186625	0.435177	lysosomal membrane,plasma membrane,membrane,integral component of membrane,clathrin-coated endocytic vesicle	cobalamin metabolic process,viral process,insulin receptor internalization,negative regulation of glucose import,negative regulation of insulin receptor signaling pathway,negative regulation of protein kinase B signaling	insulin receptor binding,cobalamin binding	44375.1	220147	NaN	61124.7	30407.2	25429.5	38225.7	19148.9	16675.1	40324.8	39120.7	29439
lysosome	AP5S1	AP-5 complex subunit sigma-1	Q9NUS5	0.96271	0.78353	1.05656	0.72737	0.885986	0.549593	1.09749	0.536936	0.920304	0.657773	nucleoplasm,lysosome,lysosomal membrane,late endosome,cytosol,AP-type membrane coat adaptor complex,late endosome membrane	double-strand break repair via homologous recombination,protein transport,endosomal transport	protein binding	4829.91	NaN	5554.33	6255.48	NaN	5141.08	6272.95	4204.69	3857.36	NaN	4875.44	5911.03
lysosome	ARL8B	ADP-ribosylation factor-like protein 8B	Q9NVJ2	0.990957	0.981463	0.952479	0.784963	0.857619	0.25117	0.961171	0.924749	0.865445	0.737973	cytoplasm,membrane,midbody,late endosome membrane,spindle midzone,extracellular exosome,lysosomal membrane	cell cycle,chromosome segregation,lysosome localization,cell division	GTPase activity,protein binding,GTP binding,GDP binding,alpha-tubulin binding,beta-tubulin binding	352328	846089	305251	623631	376240	445412	519024	379907	402411	565742	483802	467846
lysosome	MIOS	GATOR complex protein MIOS	Q9NXC5	0.961879	0.836671	0.863249	0.587844	0.957475	0.822276	0.897461	0.614432	0.995421	0.941343	nucleus,nucleoplasm,lysosomal membrane,cytosol,cell junction,GATOR2 complex	positive regulation of TOR signaling,cellular response to amino acid starvation,cellular protein complex localization	protein binding	19099.7	20018	20532.2	24591.1	15642.9	13299.5	21853.6	19067.2	18456	27329.1	16660.4	18024.4
lysosome	GDAP2	Ganglioside-induced differentiation-associated protein 2	Q9NXN4	1.40088	0.600284	1.1979	0.600853	0.921893	0.699613	0.855109	0.796506	0.658081	0.539026	lysosomal membrane	response to retinoic acid	protein binding	28669.1	110816	33512.9	70437.5	25992	51503	49891.5	29210.9	34744.5	50346	37147.2	35999.5
lysosome	USE1	Vesicle transport protein USE1	Q9NZ43	1.376	0.369213	1.44143	0.317408	0.857902	0.679593	1.04756	0.856388	0.623477	0.137416	endoplasmic reticulum,endoplasmic reticulum membrane,integral component of membrane,lysosome	retrograde vesicle-mediated transport, Golgi to ER,lysosomal transport,protein transport,protein catabolic process,secretion by cell,ER to Golgi vesicle-mediated transport	protein binding	34674.7	28861.4	19144.4	19328.4	36528.7	30755.4	18486.4	19149.3	13913.7	16060	12498.3	31529.4
lysosome	TMEM9	Proton-transporting V-type ATPase complex assembly regulator TMEM9	Q9P0T7	1.02311	0.929154	0.820736	0.48245	0.740147	0.370548	0.802201	0.22553	0.723432	0.207751	lysosome,lysosomal membrane,late endosome,integral component of membrane,late endosome membrane	biological_process	molecular_function	35200	35287.4	49164.6	32623.1	34259.8	29102	39563.2	26525.1	20471.8	37309.7	25798.6	53841.5
lysosome	VPS18	Vacuolar protein sorting-associated protein 18 homolog	Q9P253	1.03138	0.841168	1.01332	0.865544	0.940541	0.314882	0.982485	0.912915	0.911923	0.580534	lysosome,lysosomal membrane,early endosome,late endosome,autophagosome,actin filament,AP-3 adaptor complex,clathrin-coated vesicle,HOPS complex,late endosome membrane,CORVET complex,endosome	intracellular protein transport,vesicle docking involved in exocytosis,autophagy,endosome organization,lysosome organization,endosome to lysosome transport,regulation of SNARE complex assembly,viral entry into host cell	actin binding,protein binding,syntaxin binding,protein binding, bridging,metal ion binding	162367	246563	177868	205183	167162	204175	189728	162867	182520	200019	186138	182788
lysosome	LARS1	Leucine--tRNA ligase, cytoplasmic	Q9P2J5	1.18309	0.446291	1.09915	0.647615	0.957026	0.840962	0.929043	0.698884	0.808918	0.326017	cytoplasm,lysosome,endoplasmic reticulum,cytosol,endomembrane system,nuclear body,aminoacyl-tRNA synthetase multienzyme complex	tRNA aminoacylation for protein translation,glutaminyl-tRNA aminoacylation,leucyl-tRNA aminoacylation,valyl-tRNA aminoacylation,protein targeting to lysosome,regulation of cell size,negative regulation of autophagy,cellular response to amino acid starvation,positive regulation of GTPase activity,cellular response to amino acid stimulus,cellular response to leucine,Requires Ontology,positive regul…	aminoacyl-tRNA editing activity,glutamine-tRNA ligase activity,leucine-tRNA ligase activity,valine-tRNA ligase activity,GTPase activator activity,protein binding,ATP binding	493309	375043	318477	367983	442530	292102	269114	406247	284687	431349	257911	313898
lysosome	ANKFY1	Rabankyrin-5	Q9P2R3	0.792958	0.276094	0.892775	0.530555	0.867839	0.446269	1.12588	0.144177	1.09443	0.106509	lysosomal membrane,endosome,early endosome,cytosol,endosome membrane,membrane,intracellular membrane-bounded organelle,macropinosome,extracellular exosome,retromer complex	endocytosis,endosomal transport,endosomal vesicle fusion,retrograde transport, endosome to Golgi,positive regulation of pinocytosis,Golgi to lysosome transport	protein binding,Rab GTPase binding,metal ion binding,phosphatidylinositol phosphate binding	214734	201903	194844	248079	232210	208166	209038	231838	228349	329013	223479	218648
lysosome	UVRAG	UV radiation resistance-associated gene protein	Q9P2Y5	0.939501	0.816491	1.11794	0.449013	0.931636	0.723776	1.18993	0.478509	0.991628	0.976025	chromosome, centromeric region,cytoplasm,lysosome,early endosome,late endosome,endoplasmic reticulum,centrosome,midbody,phagocytic vesicle,HOPS complex,DNA-dependent protein kinase complex,lytic vacuole,endosome	DNA repair,retrograde vesicle-mediated transport, Golgi to ER,autophagy,spindle organization,chromosome segregation,centrosome cycle,regulation of cytokinesis,receptor catabolic process,SNARE complex assembly,viral entry into host cell,maintenance of Golgi location,regulation of vesicle-mediated transport,regulation of protein serine/threonine kinase activity,multivesicular body sorting pathway,d…	SNARE binding,protein binding,SH3 domain binding	22030.1	9696.17	18142.6	20100.8	20705.2	18534.4	19461	18020.9	11969.5	21513.6	17723.5	13843.1
lysosome	CTSZ	Cathepsin Z	Q9UBR2	1.20163	0.556267	0.943454	0.838379	0.899795	0.543983	0.785142	0.503904	0.748809	0.385083	Golgi membrane,extracellular region,extracellular space,lysosome,endoplasmic reticulum,endoplasmic reticulum lumen,plasma membrane,cell surface,ER to Golgi transport vesicle,growth cone,cytoplasmic vesicle,endoplasmic reticulum-Golgi intermediate compartment membrane,specific granule lumen,intracellular membrane-bounded organelle,extracellular exosome,cell cortex region,ficolin-1-rich granule lum…	angiotensin maturation,proteolysis,ER to Golgi vesicle-mediated transport,negative regulation of plasminogen activation,negative regulation of neuron projection development,negative regulation of protein binding,neutrophil degranulation,positive regulation of neuron apoptotic process,COPII vesicle coating,proteolysis involved in cellular protein catabolic process,epithelial tube branching involve…	carboxypeptidase activity,cysteine-type endopeptidase activity,protein binding,cysteine-type peptidase activity	26824.2	49873.6	26136.5	37208.8	15628.9	27901.9	23974.7	28952.5	24076.1	27283	35638.2	22657.5
lysosome	CTSF	Cathepsin F	Q9UBX1							0.808748				extracellular space,lysosome,lysosomal lumen,extracellular exosome,extracellular vesicle	proteolysis,antigen processing and presentation of exogenous peptide antigen via MHC class II,proteolysis involved in cellular protein catabolic process	cysteine-type endopeptidase activity	NaN	3126.75	NaN	2528.75		NaN	NaN	NaN	NaN	NaN	NaN	NaN
lysosome	VTI1B	Vesicle transport through interaction with t-SNAREs homolog 1B	Q9UEU0	1.02083	0.951021	0.862742	0.636141	0.845293	0.58429	0.845136	0.603601	0.828043	0.555919	extracellular region,lysosomal membrane,endoplasmic reticulum membrane,Golgi apparatus,cytosol,synaptic vesicle,ER to Golgi transport vesicle membrane,integral component of membrane,platelet alpha granule lumen,SNARE complex,early endosome membrane,late endosome membrane,vesicle,neuronal cell body,intracellular membrane-bounded organelle,perinuclear region of cytoplasm,recycling endosome,recyclin…	platelet degranulation,protein targeting to vacuole,ER to Golgi vesicle-mediated transport,intra-Golgi vesicle-mediated transport,Golgi to vacuole transport,vesicle docking involved in exocytosis,cell proliferation,vesicle-mediated transport,retrograde transport, endosome to Golgi,vesicle fusion with Golgi apparatus,membrane fusion,regulation of molecular function,regulation of protein localizati…	SNARE binding,SNAP receptor activity,protein binding,chloride channel inhibitor activity	60378.1	67538.4	28869.7	47295.3	55788.5	29422	52921.4	46786.9	30117.5	62923.5	28840.4	61822.8
lysosome	LAMTOR3	Ragulator complex protein LAMTOR3	Q9UHA4	0.697333	0.43123	0.812432	0.611433	0.993383	0.984296	1.16506	0.668703	1.42455	0.244449	lysosomal membrane,plasma membrane,focal adhesion,endosome membrane,specific granule membrane,extracellular exosome,tertiary granule membrane,Ragulator complex	MAPK cascade,activation of MAPKK activity,cell cycle arrest,regulation of macroautophagy,positive regulation of TOR signaling,cellular protein localization,neutrophil degranulation,cellular response to amino acid stimulus	protein binding,kinase activator activity,guanyl-nucleotide exchange factor activity,protein complex scaffold	96889.5	44031.5	51119.6	91648.5	89136.3	42953.3	109975	80333.9	83262.4	142179	53205.9	80008.4
lysosome	PCYOX1	Prenylcysteine oxidase 1	Q9UHG3	0.856799	0.332344	1.01333	0.969256	0.950611	0.654138	1.18269	0.663212	1.10949	0.496957	lysosome,vacuolar membrane,plasma membrane,very-low-density lipoprotein particle,extracellular exosome	prenylated protein catabolic process,prenylcysteine catabolic process,prenylcysteine metabolic process,oxidation-reduction process,Requires Ontology,chloride transmembrane transport	prenylcysteine oxidase activity,chloride-transporting ATPase activity	1.03748e+06	700145	783491	1490471	1.02224e+06	469001	954582	1.0353e+06	807280	1.03263e+06	833681	1.07617e+06
lysosome	ATP6V1H	V-type proton ATPase subunit H	Q9UI12	1.34493	0.0289293	1.19358	0.16886	1.24009	0.233856	0.887465	0.282523	0.922051	0.564371	vacuolar proton-transporting V-type ATPase, V1 domain,lysosomal membrane,cytosol,plasma membrane,extracellular exosome	endocytosis,vacuolar acidification,insulin receptor signaling pathway,ATP hydrolysis coupled proton transport,regulation of macroautophagy,transferrin transport,ion transmembrane transport,regulation of defense response to virus by virus,regulation of catalytic activity,phagosome acidification	protein binding,enzyme regulator activity,proton-transporting ATPase activity, rotational mechanism,ATPase activity	467763	415924	504921	437447	449124	345770	331232	497442	451692	350995	359683	321799
lysosome	LNPEP	Leucyl-cystinyl aminopeptidase	Q9UIQ6	1.75194	0.19381	1.64634	0.183193	1.49496	0.154312	0.939727	0.849951	0.853319	0.614867	extracellular region,intracellular,lysosomal membrane,cytosol,plasma membrane,integral component of plasma membrane,membrane,cytoplasmic vesicle membrane,early endosome lumen,perinuclear region of cytoplasm,cytoplasm	protein polyubiquitination,antigen processing and presentation of exogenous peptide antigen via MHC class I, TAP-independent,proteolysis,signal transduction,cell-cell signaling,female pregnancy,regulation of blood pressure,protein catabolic process,peptide catabolic process,SMAD protein signal transduction,membrane organization	aminopeptidase activity,protein binding,metallopeptidase activity,zinc ion binding,peptide binding,metalloaminopeptidase activity	245559	434270	215814	393465	236970	211224	332338	222607	209325	219520	145124	146587
lysosome	EPDR1	Mammalian ependymin-related protein 1	Q9UM22	1.21268	0.561567	0.785697	0.179204	1.24457	0.342444	0.647901	0.290216	1.0263	0.933924	lysosome,extracellular exosome	cell-matrix adhesion	calcium ion binding	43679.6	62353.2	102181	51848.6	36419.1	46634.6	62200.4	58360.7	93129.4	49981.1	68916.2	52800.4
lysosome	MYO6	Unconventional myosin-VI	Q9UM54	1.03982	0.815369	1.03157	0.816438	1.23348	0.244221	0.992067	0.949937	1.18625	0.31542	ruffle,nucleus,nucleoplasm,cytoplasm,lysosomal membrane,Golgi apparatus,cytosol,plasma membrane,microvillus,clathrin-coated pit,cell cortex,membrane,unconventional myosin complex,DNA-directed RNA polymerase II, holoenzyme,clathrin-coated vesicle membrane,cytoplasmic vesicle,filamentous actin,nuclear membrane,ruffle membrane,apical part of cell,perinuclear region of cytoplasm,extracellular exosome…	intracellular protein transport,endocytosis,microtubule-based movement,sensory perception of sound,actin filament-based movement,DNA damage response, signal transduction by p53 class mediator,response to drug,positive regulation of transcription from RNA polymerase II promoter,regulation of secretion	motor activity,microtubule motor activity,actin binding,protein binding,calmodulin binding,ATP binding,microtubule binding,ADP binding,cadherin binding,actin filament binding,minus-end directed microfilament motor activity	213566	189477	270380	236851	226793	204437	219163	265804	313880	259100	173347	215190
lysosome	PPT2	Lysosomal thioesterase PPT2	Q9UMR5	0.915183	0.852849	1.03226	0.915253	1.30767	0.307841	1.12793	0.822148	1.42886	0.455386	lysosome,lysosomal lumen,intracellular membrane-bounded organelle,extracellular exosome	fatty-acyl-CoA biosynthetic process,macromolecule depalmitoylation	palmitoyl-(protein) hydrolase activity,thiolester hydrolase activity,palmitoyl hydrolase activity	21796.3	3225.16	31423.2	29290	23648.8	10726.8	17749.1	29741.2	33161.2	21815.5	19983.3	19877
lysosome	VPS4A	Vacuolar protein sorting-associated protein 4A	Q9UN37	1.38866	0.0965444	1.31804	0.0670461	1.14726	0.0959325	0.949149	0.707175	0.826167	0.226065	spindle pole,nucleus,cytoplasm,lysosome,endosome,early endosome,late endosome,vacuolar membrane,centrosome,cytosol,plasma membrane,midbody,late endosome membrane,perinuclear region of cytoplasm,extracellular exosome,Flemming body,ESCRT III complex	actomyosin contractile ring contraction,cell separation after cytokinesis,protein targeting to lysosome,membrane budding,nucleus organization,nuclear envelope organization,mitotic metaphase plate congression,abscission,vesicle-mediated transport,endosomal transport,macroautophagy,viral life cycle,viral release from host cell,nuclear envelope reassembly,intracellular cholesterol transport,negative…	protein binding,ATP binding,protein C-terminus binding,ATPase activity,protein domain specific binding,ATPase activity, coupled,microtubule-severing ATPase activity	319706	428013	318947	302723	321892	387810	281272	289426	310546	278520	259022	230585
lysosome	STX8	Syntaxin-8	Q9UNK0	1.32702	0.508985	0.983235	0.927917	0.914164	0.734322	0.740932	0.479649	0.688883	0.418227	lysosomal membrane,endosome,early endosome,late endosome,endoplasmic reticulum,trans-Golgi network,cytosol,integral component of plasma membrane,SNARE complex,late endosome membrane,vesicle,phagocytic vesicle,perinuclear region of cytoplasm,recycling endosome,integral component of membrane,endomembrane system	intracellular protein transport,vesicle fusion,endosome to lysosome transport,early endosome to late endosome transport,vesicle docking,regulation of molecular function,cellular response to interferon-gamma,regulation of protein localization to plasma membrane	SNAP receptor activity,protein binding,chloride channel inhibitor activity,syntaxin binding,ubiquitin protein ligase binding,SNARE binding	99411	224740	97088	96138.4	104484	111487	132222	86205.9	71756.4	121018	71813.3	124599
lysosome	SLC12A4	Solute carrier family 12 member 4	Q9UP95	1.13477	0.854252	1.3441	0.653912	1.23681	0.749784	1.18447	0.443448	1.08992	0.668775	lysosomal membrane,plasma membrane,integral component of plasma membrane,membrane	ion transport,cell volume homeostasis,chemical synaptic transmission,potassium ion transmembrane transport,chloride transmembrane transport,potassium ion homeostasis,potassium ion import,chloride ion homeostasis	potassium:chloride symporter activity,protein kinase binding,potassium ion symporter activity	11668.9	13634.1	20178.2	21044.9	14148.4	18677.7	13955.4	18108.2	17507.2	NaN	5736.46	20983.4
lysosome	CHMP2B	Charged multivesicular body protein 2b	Q9UQN3	1.26671	0.400928	1.29113	0.42173	0.897652	0.717477	1.01928	0.943997	0.708649	0.239099	ESCRT III complex,intracellular,cytoplasm,cytosol,late endosome membrane,extracellular exosome,lysosome,endosome,late endosome,plasma membrane	cell separation after cytokinesis,autophagy,nucleus organization,endosome organization,mitotic metaphase plate congression,regulation of centrosome duplication,protein transport,endosomal transport,macroautophagy,viral life cycle,multivesicular body assembly,viral budding via host ESCRT complex,cognition,multivesicular body-lysosome fusion,neuron cellular homeostasis,regulation of mitotic spindle…	protein binding,protein domain specific binding,cadherin binding	29379.7	19400	18087.1	14593	30074.8	23488	13188.4	21830.6	12366.1	12134.1	16528.3	24125.3
lysosome	MAN2B2	Epididymis-specific alpha-mannosidase	Q9Y2E5	1.11607	0.80606	0.982857	0.972593	1.22434	0.274883	0.88064	0.828392	1.09701	0.81457	lysosomal lumen,extracellular exosome,vacuolar membrane	mannose metabolic process,protein deglycosylation,oligosaccharide catabolic process	alpha-mannosidase activity,mannan endo-1,6-alpha-mannosidase activity,carbohydrate binding,metal ion binding	3249.05	9687.49	4030.75	6955.71	3005.68	NaN	7108.65	5883.85	5620.72	6503.01	4028.22	4671.47
lysosome	LAMTOR2	Ragulator complex protein LAMTOR2	Q9Y2Q5	0.798255	0.350601	0.791703	0.50547	0.931289	0.73277	0.991792	0.982041	1.16666	0.476451	lysosomal membrane,late endosome,plasma membrane,endosome membrane,specific granule membrane,extracellular exosome,tertiary granule membrane,Ragulator complex	MAPK cascade,activation of MAPKK activity,regulation of cell growth,cell cycle arrest,regulation of macroautophagy,positive regulation of TOR signaling,cellular protein localization,neutrophil degranulation,cellular response to amino acid stimulus	protein binding,guanyl-nucleotide exchange factor activity,protein complex scaffold	68593.2	39895.1	53622	79251.7	57733.4	23794.7	78712	53036.4	57378.8	82405.4	48947.9	71727.7
lysosome	AP3M1	AP-3 complex subunit mu-1	Q9Y2T2	1.25973	0.253474	1.08432	0.716566	1.16806	0.421775	0.860755	0.357931	0.927234	0.452899	lysosome,lysosomal membrane,Golgi apparatus,clathrin adaptor complex,cytoplasmic vesicle membrane,axon cytoplasm	protein targeting to lysosome,anterograde axonal transport,anterograde synaptic vesicle transport	protein binding,Rab GTPase binding	191633	241043	227599	222512	204501	141322	189094	194627	228508	227934	166258	129948
lysosome	NSG2	Neuronal vesicle trafficking-associated protein 2	Q9Y328	0.748239	0.652676	1.01336	0.977748	0.7938	0.604501	1.35433	0.647106	1.06089	0.928162	endosome,early endosome,late endosome,Golgi apparatus,integral component of membrane,dendrite,cytoplasmic vesicle membrane,early endosome membrane,multivesicular body membrane,trans-Golgi network membrane,lysosomal lumen,Golgi cis cisterna membrane	dopamine receptor signaling pathway,endosomal transport,clathrin coat assembly	clathrin light chain binding	43098.9	3226.58	16682.1	45701.5	26188.3	13443.1	23824.3	31276	11744	34826.4	38115.7	11265.9
lysosome	ATP6V0A2	V-type proton ATPase 116 kDa subunit a 2	Q9Y487	1.56044	0.208741	1.55918	0.263594	2.19338	0.0252847	0.99919	0.997805	1.40561	0.127836	vacuolar proton-transporting V-type ATPase, V0 domain,acrosomal vesicle,lysosomal membrane,plasma membrane,endosome membrane,integral component of membrane,vacuolar proton-transporting V-type ATPase complex,phagocytic vesicle membrane	cellular iron ion homeostasis,immune response,vacuolar acidification,insulin receptor signaling pathway,ATP synthesis coupled proton transport,ATP hydrolysis coupled proton transport,regulation of macroautophagy,transferrin transport,ion transmembrane transport,cellular response to increased oxygen levels,vacuolar proton-transporting V-type ATPase complex assembly,phagosome acidification	protein binding,proton-transporting ATPase activity, rotational mechanism,ATPase binding	13252.5	23893.1	17125.9	25813.9	15090.8	13322.8	26270.8	21986.7	28027.2	9710.05	7551.34	17518.2
lysosome	MYO5A	Unconventional myosin-Va	Q9Y4I1	0.875137	0.525921	0.83245	0.414471	0.812113	0.363006	0.951223	0.643101	0.927985	0.367039	ruffle,photoreceptor outer segment,cytoplasm,Golgi apparatus,cytosol,intermediate filament,membrane,unconventional myosin complex,growth cone,filopodium tip,insulin-responsive compartment,microtubule plus-end,melanosome,actomyosin,neuron projection,neuronal cell body,extracellular exosome,lysosome,early endosome,late endosome,peroxisome,endoplasmic reticulum,actin filament,vesicle,recycling endos…	exocytosis,post-Golgi vesicle-mediated transport,microtubule-based movement,chemical synaptic transmission,visual perception,vesicle-mediated transport,actin filament-based movement,vesicle transport along actin filament,insulin secretion,melanocyte differentiation,regulation of inositol 1,4,5-trisphosphate-sensitive calcium-release channel activity,locomotion involved in locomotory behavior,secr…	microfilament motor activity,RNA binding,microtubule motor activity,calcium ion binding,protein binding,calmodulin binding,ATP binding,microtubule binding,Rab GTPase binding,identical protein binding,actin filament binding,disordered domain specific binding	966540	784104	921611	923334	904766	713811	809058	869618	801135	1.11999e+06	1.23619e+06	697352
lysosome	ATP6V1D	V-type proton ATPase subunit D	Q9Y5K8	1.20424	0.101866	1.0369	0.811075	1.11236	0.302415	0.861046	0.353063	0.923702	0.458346	lysosomal membrane,cytosol,plasma membrane,membrane,proton-transporting V-type ATPase complex,specific granule membrane,extracellular exosome,centrosome,cilium	insulin receptor signaling pathway,regulation of macroautophagy,transferrin transport,ion transmembrane transport,neutrophil degranulation,cilium morphogenesis,protein localization to cilium,phagosome acidification	protein binding,ATPase activity, coupled to transmembrane movement of substances	303741	278578	243387	252409	280545	178017	282984	260541	219181	219528	242187	223953
lysosome	SNX14	Sorting nexin-14	Q9Y5W7	1.25178	0.636808	1.01755	0.949942	0.682682	0.304784	0.812882	0.63941	0.545369	0.309747	lysosome,lysosomal membrane,late endosome,integral component of membrane,dendrite,late endosome membrane	protein transport,autophagosome maturation	phosphatidylinositol-3,5-bisphosphate binding	19561.3	47218.1	17815.6	19982.4	21142.7	27640.6	14416.3	18141.8	13577.5	29638.6	12283.3	25658
lysosome	GPC6	Glypican-6	Q9Y625	1.65245	0.196138	1.35679	0.461924	1.58334	0.211394	0.82108	0.497919	0.958177	0.819369	proteinaceous extracellular matrix,extracellular space,nucleus,Golgi lumen,plasma membrane,integral component of plasma membrane,lysosomal lumen,anchored component of plasma membrane	retinoid metabolic process,glycosaminoglycan biosynthetic process,glycosaminoglycan catabolic process,regulation of signal transduction,cell migration,glycosaminoglycan metabolic process,Wnt signaling pathway, planar cell polarity pathway	protein binding,heparan sulfate proteoglycan binding,coreceptor activity involved in Wnt signaling pathway, planar cell polarity pathway	92417	70394	52733.1	60709.9	80374.4	35894.6	65517.9	72424	68587.5	39848.6	21123.9	69466.9
lysosome	KPTN	KICSTOR complex protein kaptin	Q9Y664							0.796898		1.11684		lysosomal membrane,lamellipodium,stereocilium,postsynaptic actin cytoskeleton,Requires Ontology,filamentous actin	actin filament organization,cellular response to amino acid starvation,cellular response to glucose starvation,protein localization to lysosome,negative regulation of TORC1 signaling	actin filament binding		NaN	1398.26		1114.27	NaN	NaN	1707.84	1415.42	NaN	NaN	NaN
amyloid	APBB1	Amyloid beta precursor protein binding family B member 1	O00213	1.71174	0.332866	1.19195	0.461933	0.914616	0.61963	0.69634	0.458658	0.53432	0.291966	nucleus,nucleoplasm,cytoplasm,plasma membrane,nuclear speck,lamellipodium,growth cone,presynaptic membrane,neuronal cell body,dendritic spine,main axon,synapse,postsynaptic membrane,perinuclear region of cytoplasm,growth cone lamellipodium,growth cone filopodium	negative regulation of transcription from RNA polymerase II promoter,double-strand break repair,transcription, DNA-templated,regulation of transcription, DNA-templated,apoptotic process,cellular response to DNA damage stimulus,cell cycle arrest,signal transduction,axonogenesis,response to iron ion,positive regulation of neuron projection development,negative regulation of cell growth,positive reg…	beta-amyloid binding,chromatin binding,protein binding,transcription factor binding,histone binding,tau protein binding,proline-rich region binding	11248.5	26215.5	10020.7	14072.6	8096.15	10896.7	7495.14	9258.42	8618.48	11867	8005.62	7867.99
amyloid	APP	Amyloid-beta precursor protein	P05067	1.29572	0.439003	1.11284	0.598266	0.962081	0.696582	0.858861	0.641774	0.74251	0.393548	extracellular region,extracellular space,nuclear envelope lumen,cytoplasm,endosome,endoplasmic reticulum lumen,smooth endoplasmic reticulum,rough endoplasmic reticulum,Golgi apparatus,Golgi lumen,cytosol,plasma membrane,integral component of plasma membrane,clathrin-coated pit,cell-cell junction,cell surface,integral component of membrane,ER to Golgi transport vesicle,axon,platelet alpha granule …	positive regulation of protein phosphorylation,suckling behavior,astrocyte activation involved in immune response,platelet degranulation,mRNA polyadenylation,regulation of translation,protein phosphorylation,cellular copper ion homeostasis,endocytosis,response to oxidative stress,cell adhesion,regulation of epidermal growth factor-activated receptor activity,G-protein coupled receptor signaling p…	DNA binding,serine-type endopeptidase inhibitor activity,receptor binding,protein binding,heparin binding,peptidase activator activity,enzyme binding,identical protein binding,transition metal ion binding,PTB domain binding,growth factor receptor binding	316157	469173	199409	346651	305568	193536	261369	266586	203224	268662	253452	237883
amyloid	SAA4	Serum amyloid A-4 protein	P35542							0.227416				extracellular region,extracellular space,high-density lipoprotein particle,extracellular exosome	acute-phase response,positive chemotaxis,cell chemotaxis	chemoattractant activity	NaN	254591	NaN	NaN	NaN	57898.1	NaN	NaN	NaN	NaN	NaN	NaN
amyloid	APLP1	Amyloid beta precursor like protein 1	P51693	0.914303	0.734521	0.754035	0.0379121	0.699599	0.100395	0.824711	0.542823	0.765172	0.445072	basement membrane,plasma membrane,integral component of membrane,perinuclear region of cytoplasm	endocytosis,apoptotic process,cell adhesion,nervous system development,animal organ morphogenesis,cellular response to norepinephrine stimulus,Requires Ontology	protein binding,heparin binding,alpha-2A adrenergic receptor binding,alpha-2B adrenergic receptor binding,alpha-2C adrenergic receptor binding,identical protein binding,transition metal ion binding	117093	161069	66498.3	103531	101465	79248.5	104250	99718.6	59755.8	137135	123345	116486
amyloid	APBA1	Amyloid-beta A4 precursor protein-binding family A member 1	Q02410	1.01845	0.959863	0.896484	0.615175	0.86977	0.470541	0.880245	0.738092	0.854015	0.675726	nucleus,Golgi apparatus,cytosol,synaptic vesicle,membrane,neuron projection,perinuclear region of cytoplasm,dendritic spine,plasma membrane,cytoplasm,synapse	in utero embryonic development,intracellular protein transport,cell adhesion,chemical synaptic transmission,neurotransmitter secretion,nervous system development,locomotory behavior,axo-dendritic transport,regulation of gene expression,glutamate secretion,gamma-aminobutyric acid secretion,multicellular organism growth,macromolecular complex assembly,regulation of signaling	beta-amyloid binding,protein binding	30038.8	9005.09	27312.1	18661.2	24497.8	15250.4	18678.3	21240.5	16750.1	27644.2	20430.9	17078.8
amyloid	APLP2	Amyloid beta precursor like protein 2	Q06481	1.14132	0.503716	1.02869	0.850471	1.00976	0.939586	0.901318	0.61707	0.884732	0.542152	nucleus,endoplasmic reticulum lumen,plasma membrane,membrane,integral component of membrane,platelet alpha granule membrane,extracellular exosome	platelet degranulation,G-protein coupled receptor signaling pathway,negative regulation of endopeptidase activity,post-translational protein modification,cellular protein metabolic process	DNA binding,serine-type endopeptidase inhibitor activity,protein binding,heparin binding,identical protein binding,transition metal ion binding	141597	156264	92724.7	133214	128522	90305.9	115729	133500	96334.8	128107	115753	98361.9
amyloid	APBB2	Amyloid beta precursor protein binding family B member 2	Q92870	1.73085	0.149037	1.74748	0.122069	1.68563	0.103799	1.00961	0.970888	0.97387	0.911467	nucleus,cytoplasm,membrane,lamellipodium,growth cone,synapse	neuron migration,regulation of transcription, DNA-templated,cell cycle arrest,axon guidance,extracellular matrix organization,negative regulation of cell growth,intracellular signal transduction,positive regulation of apoptotic process,negative regulation of apoptotic process	beta-amyloid binding,protein binding,transcription factor binding	19902.8	16855.7	30435.5	15204.9	26058.1	26576.6	16832.2	22752.2	25853.9	19327.7	8839.74	10653.9
amyloid	APBA2	Amyloid-beta A4 precursor protein-binding family A member 2	Q99767	0.629458	0.264532	0.610445	0.246709	0.552754	0.204831	0.969795	0.851213	0.878143	0.380142	plasma membrane,synaptic vesicle,cytoplasm,dendritic spine,synapse	in utero embryonic development,chemical synaptic transmission,nervous system development,locomotory behavior,regulation of gene expression,protein transport,multicellular organism growth,regulation of signaling	beta-amyloid binding,protein binding	25272.1	18958.3	18888	24983.5	19146.4	17082	17490.7	21308.6	16627.7	49623.4	26750.5	23900.3
	NUDT4B	Diphosphoinositol polyphosphate phosphohydrolase NUDT4B	A0A024RBG1			Only in L116dCHIP				0.904676	0.786952	1.26222					11966.8	NaN	7843.68	9486.84	12883.7	4512.53	NaN	12502.6	NaN	NaN	NaN	NaN
	TBC1D3D	TBC1 domain family member 3D;TBC1 domain family member 3I;TBC1 domain family member 3E;TBC1 domain family member 3K;TBC1 domain family member 3B;TBC1 domain family member 3F;TBC1 domain family member 3L;TBC1 domain family member 3H;TBC1 domain family member 3G;TBC1 domain family member 3C;TBC1 domain family member 3	A0A087WVF3	1.9096		1.37924		2.73703		0.722267		1.4333		intracellular,plasma membrane,endomembrane system;intracellular,plasma membrane,endomembrane system;intracellular,plasma membrane,endomembrane system;intracellular,plasma membrane,endomembrane system;intracellular,plasma membrane,endomembrane system;intracellular,plasma membrane,endomembrane system;intracellular,plasma membrane,endomembrane system;intracellular,plasma membrane,endomembrane system…	intracellular protein transport,regulation of vesicle fusion,activation of GTPase activity;intracellular protein transport,regulation of vesicle fusion,activation of GTPase activity;intracellular protein transport,regulation of vesicle fusion,activation of GTPase activity;intracellular protein transport,regulation of vesicle fusion,activation of GTPase activity;intracellular protein transport,reg…	GTPase activator activity,Rab GTPase binding;GTPase activator activity,Rab GTPase binding;GTPase activator activity,Rab GTPase binding;GTPase activator activity,Rab GTPase binding;GTPase activator activity,Rab GTPase binding;GTPase activator activity,Rab GTPase binding;GTPase activator activity,Rab GTPase binding;GTPase activator activity,Rab GTPase binding;GTPase activator activity,Rab GTPase bi…	NaN	NaN	6164.65	NaN	NaN	4452.52	NaN	8835.8	NaN	4444.09	3974.76	1265.87
	GATD3B	Putative glutamine amidotransferase-like class 1 domain-containing protein 3B, mitochondrial;Glutamine amidotransferase-like class 1 domain-containing protein 3, mitochondrial	A0A0B4J2D5	0.890664	0.656581	0.749088	0.364204	0.842011	0.545625	0.841045	0.302238	0.945375	0.670237	;	;	;	263229	290996	304367	303541	227319	191254	236962	243388	331341	402709	373880	187402
	NBDY	Negative regulator of P-body association	A0A0U1RRE5	0.618034	0.502801	0.532488	0.233294	Only in WT		0.861583	0.860393			cytoplasmic mRNA processing body	nuclear-transcribed mRNA catabolic process,mRNA processing,negative regulation of cytoplasmic mRNA processing body assembly	protein binding	NaN	11572.8	2722.06	NaN	5381.19	6934.99	NaN	NaN	NaN	5879.57	11728.1	17086.6
	MMP24OS	Protein MMP24OS	A0A0U1RRL7	1.19563	0.718882	1.06598	0.83451	1.18078	0.284316	0.891562	0.823531	0.987582	0.977714				14243.1	46532.6	17873.5	18555.6	16653.2	34912	29347.7	22276	26048.9	21453.4	26394	17933.1
	TTC26	Intraflagellar transport protein 56	A0AVF1	1.27936	0.22499	1.08261	0.839516	1.1568	0.543378	0.846207	0.617783	0.904198	0.551148	centrosome,cilium,intraciliary transport particle B,ciliary basal body,ciliary tip	smoothened signaling pathway,spermatid development,protein transport,intraciliary transport involved in cilium morphogenesis,intraciliary transport,cilium morphogenesis	protein binding	9269.07	NaN	8949.3	10617.1	9545.16	2962.5	5870.65	8866.04	9972.84	5920.13	6014.94	9425.2
	TMEM129	E3 ubiquitin-protein ligase TM129	A0AVI4	2.97726	0.400759	1.47931	0.412876	1.41411	0.415329	0.49687	0.493855	0.474969	0.483869	endoplasmic reticulum,endoplasmic reticulum membrane,integral component of membrane	protein polyubiquitination,response to unfolded protein,protein ubiquitination,ER-associated ubiquitin-dependent protein catabolic process,retrograde protein transport, ER to cytosol	metal ion binding,ubiquitin protein ligase activity,ubiquitin protein ligase activity involved in ERAD pathway	11529.4	34648	NaN	16232.7	10903.1	7280.5	9542.94	13098.8	10257.5	7226.57	2645.47	13393
	UBA6	Ubiquitin-like modifier-activating enzyme 6	A0AVT1	1.18235	0.241032	1.28547	0.113867	1.23456	0.296988	1.08722	0.249045	1.04416	0.78215	cytoplasm,cytosol	ubiquitin-dependent protein catabolic process,cellular response to DNA damage stimulus,learning,locomotory behavior,protein ubiquitination,amygdala development,hippocampus development,dendritic spine development	ubiquitin activating enzyme activity,protein binding,ATP binding,FAT10 activating enzyme activity	111578	107618	128357	122908	131211	123747	91458	143811	127631	118537	93118.7	82295.8
	ESYT2	Extended synaptotagmin-2	A0FGR8	1.01786	0.875373	0.975743	0.890694	1.02674	0.808461	0.958619	0.786187	1.00872	0.835318	endoplasmic reticulum membrane,integral component of plasma membrane,membrane,intrinsic component of endoplasmic reticulum membrane,extrinsic component of cytoplasmic side of plasma membrane,organelle membrane contact site,endoplasmic reticulum	glycosphingolipid metabolic process,lipid transport,endocytosis,Requires Ontology	calcium ion binding,protein binding,calcium-dependent phospholipid binding,phosphatidylethanolamine binding,phosphatidylcholine binding,phosphatidylinositol binding,identical protein binding,cadherin binding,phospholipid binding	227792	228568	204432	249423	229462	154563	217622	226185	222749	240867	174832	233496
	UHRF1BP1L	UHRF1-binding protein 1-like	A0JNW5	0.977824	0.934567	1.00467	0.98588	0.877725	0.656253	1.02746	0.780304	0.89763	0.386754				16417.3	21041	17126.4	19641.6	19329.7	17112.1	18473.2	14091.5	16432.2	27053.5	15881.6	12887.5
	SHTN1	Shootin-1	A0MZ66	1.07964	0.654647	0.992993	0.969161	0.829786	0.384044	0.919745	0.495831	0.768577	0.107951	cytoplasm,microtubule,microtubule associated complex,microtubule cytoskeleton,lamellipodium,filopodium,axon,growth cone,cell leading edge,perikaryon,axonal growth cone,perinuclear region of cytoplasm	substrate-dependent cell migration, cell extension,Ras protein signal transduction,axonogenesis,Cdc42 protein signal transduction,netrin-activated signaling pathway,positive regulation of axon extension,neuron projection morphogenesis,cytoplasmic actin-based contraction involved in cell motility,endoplasmic reticulum polarization,actin filament bundle retrograde transport,regulation of establishm…	protein binding,kinesin binding,cadherin binding,actin filament binding	94762.1	109998	87425.3	75010.2	102638	91087.8	71248.1	90960.8	62358	85226.9	114627	70778.9
	TMEM223	Transmembrane protein 223	A0PJW6	1.15966	0.582878	0.955351	0.870772	0.948851	0.854872	0.823823	0.206486	0.818218	0.221003	mitochondrion,integral component of membrane	nervous system development		37949.8	49207.6	52031.4	31934.5	40899.5	41833	42088.1	30148	41650.7	34522.8	58307.3	27195.9
	TMEM120B	Transmembrane protein 120B	A0PK00	1.1588	0.645033	0.970659	0.912997	0.795246	0.36928	0.837638	0.60041	0.686264	0.308177	cellular_component,nuclear inner membrane,integral component of membrane,membrane	biological_process,fat cell differentiation,protein heterooligomerization	molecular_function,protein binding	6321.81	4025.61	9234.52	6533.13	6545.78	3323.68	3336.38	4606.22	5495.79	5711.74	7202.21	3984.46
	ARHGAP10	Rho GTPase-activating protein 10	A1A4S6	3.28443		2.30922		2.65105		0.703079	0.703989	0.807157	0.799166	cytosol,plasma membrane,perinuclear region of cytoplasm	cytoskeleton organization,signal transduction,negative regulation of apoptotic process,positive regulation of GTPase activity,regulation of small GTPase mediated signal transduction	GTPase activator activity,protein binding	1784.83	6929.09	NaN	NaN	2319.9	3806.67	3921.65	2897.8	3730.81	NaN	NaN	1326.55
	SLC22A23	Solute carrier family 22 member 23	A1A5C7	0.660973	0.0661586	0.66729	0.0352768	0.732491	0.0622985	1.00956	0.959391	1.1082	0.592393	integral component of membrane,integral component of plasma membrane	organic anion transport,transmembrane transport,sodium-independent organic anion transport	protein binding,organic anion transmembrane transporter activity,sodium-independent organic anion transmembrane transporter activity,substrate-specific transmembrane transporter activity,inorganic anion exchanger activity	80719.2	56411.5	99448	69346.2	83192.1	86301.4	81461.8	79011.6	101703	102133	135681	120111
	FAM168B	Myelin-associated neurite-outgrowth inhibitor	A1KXE4	1.48783	0.0683403	1.1753	0.305853	1.10969	0.454597	0.789944	0.159369	0.745847	0.0939406	plasma membrane,integral component of membrane,axon,perinuclear region of cytoplasm,extracellular exosome			6115.01	NaN	5398.67	4438.81	4656.36	NaN	4522.2	NaN	4065.25	3493.06		4245.54
	MEX3A	RNA-binding protein MEX3A	A1L020	0.90364	0.720617	0.844768	0.488443	0.871456	0.54034	0.93485	0.789148	0.964384	0.874967	cytoplasmic mRNA processing body,nucleus,cytosol	negative regulation of translation	RNA binding,metal ion binding,single-stranded RNA binding	26891.8	51720.8	33427.7	38389.1	27466.3	38885.4	37899.1	34790.5	35360.3	54005	28929.9	41052.8
	ILVBL	2-hydroxyacyl-CoA lyase 2	A1L0T0	1.16556	0.478337	1.12166	0.701763	1.21573	0.389281	0.962336	0.893317	1.04304	0.845415	membrane,integral component of membrane	biological_process	magnesium ion binding,molecular_function,protein binding,transferase activity,thiamine pyrophosphate binding	392101	429511	262085	467994	377101	197786	340305	484653	305382	343772	227770	358223
	TSPAN11	Tetraspanin-11	A1L157									0.887314		integral component of plasma membrane	cell surface receptor signaling pathway		7178.05	NaN	15940.9	NaN	NaN	NaN	NaN	NaN	10256.9	NaN	NaN	NaN
	C1orf226	Uncharacterized protein C1orf226	A1L170	0.986231		2.15835		0.760542		2.18848	0.461419	0.77116	0.781091				5301.04	51205.8	16737	42561.6	111908	5823.41	43701.3	1481.03	11300.5	NaN	NaN	24755.5
	IGSF23	Immunoglobulin superfamily member 23	A1L1A6	1.2913		0.638568		1.10328		0.494515		0.854396	0.906788	integral component of membrane			1976.9	NaN	57241.1	NaN	14642.1		12529.3	6600.69	56763.5	22929.6	NaN	NaN
	SH3PXD2B	SH3 and PX domain-containing protein 2B	A1X283	1.07913	0.562057	1.08054	0.527401	1.06131	0.656916	1.00131	0.986874	0.983492	0.868521	podosome,cytoplasm,cell junction,cell projection	skeletal system development,eye development,osteoblast fate commitment,superoxide metabolic process,heart development,positive regulation of gene expression,extracellular matrix disassembly,positive regulation of multicellular organism growth,positive regulation of catalytic activity,positive regulation of fat cell differentiation,skeletal system morphogenesis,positive regulation of stress fiber …	protein binding,phosphatidylinositol-5-phosphate binding,superoxide-generating NADPH oxidase activator activity,phosphatidylinositol-3-phosphate binding,SH2 domain binding,phosphatidylinositol-4-phosphate binding,phosphatidylinositol-3,5-bisphosphate binding,phosphatidylinositol binding	350369	283345	304132	299416	336845	302814	266858	340049	315456	280852	242968	345259
	MACROD2	ADP-ribose glycohydrolase MACROD2	A1Z1Q3	1.37372	0.128209	1.03025	0.885228	1.24171	0.253735	0.749972	0.21449	0.903899	0.577923	nucleus,nucleolus,centrosome	cellular response to DNA damage stimulus,brain development,purine nucleoside metabolic process,protein de-ADP-ribosylation	hydrolase activity, acting on glycosyl bonds,deacetylase activity	12964.5	15011.1	19132.1	12271.7	14874.3	8183.45	10861.6	16544.4	15174.7	13239.1	11402.7	9650.17
	FRMD3	FERM domain-containing protein 3	A2A2Y4	0.745752	0.603633	1.06963	0.900103	0.962057	0.929307	1.4343	0.529728	1.29005	0.554762	cytoskeleton,integral component of membrane	actomyosin structure organization	structural constituent of cytoskeleton,cytoskeletal protein binding	16349.8	NaN	7994.39	27825.1	18104.6	6445.57	11772.8	20572.2	14762.8	22581.6	21721.1	4663.08
	PTPDC1	Protein tyrosine phosphatase domain-containing protein 1	A2A3K4	Only in WT		1.06763	0.902724	0.712293	0.119793					nucleus,nucleoplasm,cytoplasm	peptidyl-tyrosine dephosphorylation,cilium morphogenesis	protein tyrosine phosphatase activity,protein tyrosine/serine/threonine phosphatase activity	NaN	NaN	NaN	NaN	2299.87	5473.26	2607.79	2578.21	NaN	3195.35	4438	3287.72
	NBAS	NBAS subunit of NRZ tethering complex	A2RRP1	1.16631	0.422085	1.14701	0.480636	1.0886	0.621062	0.983452	0.903221	0.93337	0.527167	endoplasmic reticulum,endoplasmic reticulum membrane,cytosol,membrane,Dsl1/NZR complex	nuclear-transcribed mRNA catabolic process,retrograde vesicle-mediated transport, Golgi to ER,protein transport,negative regulation of nuclear-transcribed mRNA catabolic process, nonsense-mediated decay	SNARE binding	118727	130726	96441.2	131799	113884	94486.9	108387	111146	103314	104950	70268.1	121353
	TARS3	Threonine--tRNA ligase 2, cytoplasmic	A2RTX5	1.56279	0.0487418	1.47121	0.0165728	1.24072	0.198802	0.941399	0.624681	0.793911	0.187082	cellular_component,cytoplasm	threonyl-tRNA aminoacylation,biological_process,tRNA aminoacylation for protein translation	molecular_function,threonine-tRNA ligase activity,protein binding,ATP binding,ligase activity, forming aminoacyl-tRNA and related compounds	196040	220591	155097	177129	170477	190617	128355	180266	145280	143261	112452	110125
	FAM234B	Protein FAM234B	A2RU67	0.897533	0.672193	0.7717	0.130229	0.660191	0.053195	0.859801	0.591137	0.735562	0.349272	integral component of membrane	extracellular matrix assembly		62020.6	103837	52115.9	70748.1	60360	56305.4	62198.1	49052.9	49081.6	96763.7	73938.8	72155.6
	CCDC144A	Coiled-coil domain-containing protein 144A	A2RUR9	1.08469		1.40603		0.936804		1.29625	0.680384	0.863661	0.822768				9092.46	3734.74	1656.42	4812.92	3119.45	10842	2453.86	2677.4	7377.68	NaN	4450.93	NaN
	TMEM131L	Transmembrane protein 131-like	A2VDJ0	2.53786		1.48449		1.5187		0.584939	0.394634	0.598417	0.406259	cytoplasm,endoplasmic reticulum,plasma membrane,integral component of membrane,membrane	Wnt signaling pathway,negative regulation of immature T cell proliferation in thymus,negative regulation of canonical Wnt signaling pathway,regulation of immune system process		8852.12	25306	8752.36	9749.34	5496.23	9854.47	9998.79	8340.2	7339.4	NaN	NaN	5636.06
	VWA8	von Willebrand factor A domain-containing protein 8	A3KMH1	0.787958	0.357774	0.790094	0.303245	0.835528	0.41967	1.00271	0.989487	1.06037	0.787804	mitochondrion		ATP binding,ATPase activity	49371.4	44264.8	75453.2	60059.7	47733.1	61754.9	53536.6	52710.2	73050.7	85464.4	79134.3	49993.2
	FAM221A	Protein FAM221A	A4D161							1.02418							2616.23	NaN	NaN	2601.05	2757.92	NaN	NaN			NaN	NaN	NaN
	GTPBP10	GTP-binding protein 10	A4D1E9	0.768997	0.544365	0.667316	0.414021	0.570991	0.279227	0.867775	0.728939	0.742515	0.386616	chromosome,nucleolus,mitochondrion	ribosome biogenesis	RNA binding,protein binding,GTP binding	8655.39	11775	18698.5	12530.1	16775.4	4649.49	6931.63	11897.5	10224.7	22130.1	21762.4	6990.61
	WDR91	WD repeat-containing protein 91	A4D1P6	1.0672	0.697217	1.03658	0.837547	1.02898	0.860264	0.971305	0.857231	0.964182	0.806146	cytosol,extrinsic component of endosome membrane,early endosome membrane,late endosome membrane	regulation of phosphatidylinositol 3-kinase activity,early endosome to late endosome transport,regulation of cellular protein catabolic process,ubiquitin-dependent protein catabolic process	protein binding,phosphatidylinositol 3-kinase regulator activity	64683	58834.7	45445.1	42378.1	59625.4	62110.8	48960.1	64639.7	49311.1	65277.9	45596	47449.1
	DENND11	DENN domain-containing protein 11	A4D1U4	2.10199	0.0724544	2.07374	0.0917971	2.72824	0.0314138	0.986559	0.943701	1.29793	0.0357829	cytoplasm	localization		21054.3	27278.9	25034.3	31680	21740.5	18960.8	34142.6	30517.5	30565.8	9305.96	5945.33	19652.5
	CDC14C	Dual specificity protein phosphatase CDC14C	A4D256	0.756153	0.69558	0.688958	0.626809	0.80716	0.753227	0.911136	0.68616	1.06746	0.726564	spindle pole,nucleus,cytoplasm,endoplasmic reticulum membrane,centrosome,integral component of membrane,mitotic spindle	regulation of exit from mitosis,peptidyl-tyrosine dephosphorylation,mitotic spindle midzone assembly,cilium morphogenesis,mitotic cell cycle arrest,G2 DNA damage checkpoint	protein serine/threonine phosphatase activity,protein tyrosine phosphatase activity,protein tyrosine/serine/threonine phosphatase activity	12817.9	NaN	12839.3	15817.6	11872.6	7375.58	13447	10095.3	17539.7	8983.76	NaN	24947.5
	POTEF	POTE ankyrin domain family member F	A5A3E0	6.41545	0.412342	1.58416	0.665976	2.49787	0.156891	0.246929	0.439551	0.389352	0.512545	extracellular space,cell cortex,extracellular exosome,blood microparticle	retina homeostasis		37087.6	NaN	169132	61810.7	13134.2	1437.62	22733.1	61497.6	36207.5	12694.2	25028	10494.2
	VPS37C	Vacuolar protein sorting-associated protein 37C	A5D8V6	1.70247	0.0333672	1.23977	0.310999	1.40015	0.30149	0.728219	0.113202	0.822422	0.426484	ESCRT I complex,endosome membrane,late endosome membrane,host cell,extracellular exosome	protein transport,endosomal transport,macroautophagy,viral life cycle,endosome transport via multivesicular body sorting pathway,multivesicular body assembly,viral budding via host ESCRT complex,intracellular transport of virus	protein binding,calcium-dependent protein binding	36211.6	47186.6	34934.5	25197.5	25072.6	35902	41853.9	35892.8	19572.8	17597.9	23364.1	28544.5
	PSD	PH and SEC7 domain-containing protein 1	A5PKW4	0.542669	0.0126061	0.494538	0.0100221	0.325966	0.0101677	0.911307	0.55199	0.600672	0.0470752	postsynaptic density,cleavage furrow,ruffle membrane,dendritic spine,extrinsic component of postsynaptic endosome membrane	signal transduction,neuron projection development,regulation of ARF protein signal transduction,regulation of molecular function	signal transducer activity,ARF guanyl-nucleotide exchange factor activity,protein binding,phospholipid binding	14738	14861.6	10644.6	9837.7	13581.4	13255.8	8606.3	7018.42	8548.85	25896.8	27430.2	20832.7
	PEDS1	Plasmanylethanolamine desaturase	A5PLL7	1.18001	0.566414	0.876543	0.690228	0.955318	0.889076	0.742825	0.405716	0.809583	0.542275	cytoplasm,endoplasmic reticulum,endoplasmic reticulum membrane,integral component of membrane	protein ubiquitination	ubiquitin protein ligase binding,ubiquitin protein ligase activity	26326.3	34140.3	16712	28765.6	16772.7	11792	25648.7	26718.1	10115.7	27371.6	14859.7	23173.6
	TRAPPC13	Trafficking protein particle complex subunit 13	A5PLN9	1.33294	0.376907	1.02935	0.948071	1.26545	0.524906	0.772246	0.433312	0.949374	0.818713	cytosol	regulation of molecular function	protein binding,Rab guanyl-nucleotide exchange factor activity	17720.5	NaN	20828.9	20858.5	17586.7	6209.25	12072.2	24304	18520.4	21295.6	6761.74	15323.7
	CNOT1	CCR4-NOT transcription complex subunit 1	A5YKK6	1.02594	0.869212	0.926246	0.569616	0.96959	0.78138	0.902828	0.502423	0.945076	0.668414	cytoplasmic mRNA processing body,extracellular space,nucleus,cytosol,membrane,CCR4-NOT complex,CCR4-NOT core complex	negative regulation of transcription from RNA polymerase II promoter,nuclear-transcribed mRNA poly(A) tail shortening,transcription, DNA-templated,DNA damage response, signal transduction by p53 class mediator resulting in cell cycle arrest,multicellular organism development,positive regulation of cytoplasmic mRNA processing body assembly,negative regulation of translation,negative regulation of …	RNA binding,protein binding,protein domain specific binding,estrogen receptor binding,protein complex scaffold,retinoic acid receptor binding,armadillo repeat domain binding,poly(A)-specific ribonuclease activity	141694	205790	164499	173546	133076	155610	155570	165453	162840	144697	157175	197166
	CCDC88B	Coiled-coil domain-containing protein 88B	A6NC98	1.00821				0.993144				0.985058		cytoplasm,endoplasmic reticulum,Golgi apparatus,centrosome,membrane	positive regulation of cytokine production,cytoskeleton-dependent intracellular transport,cytoplasmic microtubule organization,positive regulation of T cell proliferation,defense response to protozoan,positive regulation of T cell activation	microtubule binding,dynein light intermediate chain binding	NaN	NaN	22287.2	NaN	NaN	NaN	21954.2	NaN	NaN	NaN	10293.1	33918.3
	MAP1LC3B2	Microtubule-associated proteins 1A/1B light chain 3 beta 2;Microtubule-associated proteins 1A/1B light chain 3B	A6NCE7	1.20632	0.438718	1.13394	0.514845	1.05015	0.78944	0.940001	0.736886	0.870544	0.473091	autophagosome membrane,cytosol,microtubule,endomembrane system,cytoplasmic vesicle;autophagosome membrane,intracellular,mitochondrion,autophagosome,cytosol,microtubule,axoneme,endomembrane system,organelle membrane,cytoplasmic vesicle	autophagosome assembly,mitophagy,cellular response to nitrogen starvation;autophagosome assembly,mitophagy,autophagy,cellular response to nitrogen starvation,cellular response to starvation,macroautophagy,autophagosome maturation	microtubule binding;protein binding,ubiquitin protein ligase binding,microtubule binding	805271	497163	579674	608592	652568	508023	535804	587087	515566	676422	496164	387619
	C2orf72	Uncharacterized protein C2orf72	A6NCS6	0.725451	0.632455	1.60629	0.536285	0.963452	0.786236	2.21419	0.406266	1.32807	0.673545				7286.47	NaN	1918.17	5854.21	14526.6	NaN	5954.45	5505.13	6877.05	5025.08	7263.7	6743.43
	PALM3	Paralemmin-3	A6NDB9	0.961228	0.820499	0.914095	0.679846	0.903348	0.577184	0.950966	0.770309	0.939786	0.544371	cytoplasm,plasma membrane	negative regulation of cytokine-mediated signaling pathway,Toll signaling pathway,response to lipopolysaccharide,signaling	protein binding,ATP binding	54216.5	64850.2	68391.4	43589.9	61651.5	73024.9	58151.8	52522.7	65496	57281.1	54425.1	83313.3
	PGP	Glycerol-3-phosphate phosphatase	A6NDG6	1.53817	0.0295249	1.33294	0.0670231	1.14081	0.350103	0.866572	0.228731	0.741663	0.0620009	cytosol	glycerol biosynthetic process,glycerophospholipid metabolic process,dephosphorylation,peptidyl-tyrosine dephosphorylation,negative regulation of gluconeogenesis,protein dephosphorylation	glycerol-1-phosphatase activity,magnesium ion binding,phosphoprotein phosphatase activity,protein tyrosine phosphatase activity,phosphoglycolate phosphatase activity,glycerol-3-phosphatase activity,nucleotide phosphatase activity, acting on free nucleotides,phosphatase activity	103814	125439	96817	93679.5	100596	88288.8	70989.2	90795.2	80050.2	85415.5	63130	63440.3
	RIMOC1	RAB7A-interacting MON1-CCZ1 complex subunit 1	A6NDU8	2.14285	0.0254099	1.77591	0.0542632	1.72234	0.0695342	0.828761	0.339456	0.803761	0.286948	nucleoplasm,cytosol			43241.2	53317.3	35451.1	38870.4	43013.7	27520.4	26917.4	43383.9	35802.9	26894.1	17970.5	16740.1
	BTBD17	BTB/POZ domain-containing protein 17	A6NE02	1.50425	0.351707	1.34291	0.407482	1.69125	0.332805	0.892746	0.778005	1.12432	0.800164	extracellular region,plasma membrane,cytoplasm	response to virus,negative regulation of viral genome replication		24363.4	42842.3	67562.6	44716.2	21235.4	54362.1	38017.8	30659.2	82845.1	32855.3	28933.8	27802.7
	ZNF316	Zinc finger protein 316	A6NFI3							0.684809		0.917012		nucleus	transcription, DNA-templated,regulation of transcription, DNA-templated	DNA binding,metal ion binding	NaN	5530.61	NaN	2553.22	5021.6	NaN	NaN	5071.64	NaN	NaN	NaN	NaN
	WIPF3	WAS/WASL-interacting protein family member 3	A6NGB9			Only in L116dCHIP		Only in L116ddTPR		0.611266	0.316695	0.658648	0.167407	cytosol,actin filament,actin cortical patch	multicellular organism development,spermatogenesis,cell differentiation,Fc-gamma receptor signaling pathway involved in phagocytosis,endocytosis,actin cortical patch localization,actin filament-based movement,positive regulation of actin nucleation,regulation of cell shape,actin cortical patch assembly	actin binding,SH3 domain binding,actin filament binding	6981.1	NaN	8622.38	2373.17	9332.96	2600.69	2971.44	7181	5263.38	NaN	NaN	NaN
	IGLON5	IgLON family member 5	A6NGN9	0.476833	0.0953756	0.410629	0.0903602	0.553482	0.136419	0.861158	0.564246	1.16075	0.657683	extracellular region			469419	306365	632800	383701	450103	379208	450089	391072	793845	834708	1.36179e+06	757544
	GGT3P	Putative glutathione hydrolase 3 proenzyme;Glutathione hydrolase 1 proenzyme;Inactive glutathione hydrolase 2	A6NGU5	2.24142	0.0547039	1.16686	0.794377	2.96076	0.132652	0.520587	0.243278	1.32093	0.344802	integral component of membrane,extracellular exosome;extracellular space,plasma membrane,integral component of membrane,extracellular exosome;endoplasmic reticulum,perinuclear region of cytoplasm,extracellular exosome	proteolysis,glutathione biosynthetic process,glutathione catabolic process,biological_process,leukotriene D4 biosynthetic process;regulation of immune system process,translation,proteolysis,cellular amino acid metabolic process,glutamate metabolic process,fatty acid metabolic process,leukotriene metabolic process,glutathione biosynthetic process,glutathione catabolic process,xenobiotic metabolic …	molecular_function,glutathione hydrolase activity,Requires Ontology;peptidyltransferase activity,Requires Ontology,protein binding,glutathione hydrolase activity;glutathione hydrolase activity	11234.1	NaN	13496.8	NaN	3699.03	9175.58	13744.1	NaN	18923.7	4873.21	6160.39	NaN
	TUBAL3	Tubulin alpha chain-like 3	A6NHL2	1.80181	0.304536	1.44774	0.444637	0.950143	0.928726	0.803492	0.615452	0.527327	0.265403	cytoplasm,microtubule	cytoskeleton organization,microtubule-based process,microtubule cytoskeleton organization,mitotic cell cycle	GTPase activity,structural constituent of cytoskeleton,GTP binding	29551.2	70729.3	32339.7	25057.3	29256.1	52245.9	7801.23	36077.8	26055.1	39653	27769.9	6180.91
	SMCHD1	Structural maintenance of chromosomes flexible hinge domain-containing protein 1	A6NHR9	1.15957	0.277833	1.13233	0.179013	0.962519	0.781934	0.976507	0.843086	0.830065	0.286683	Barr body,nuclear chromosome, telomeric region	nose development,chromosome organization,inactivation of X chromosome by DNA methylation	ATP binding,ATPase activity	15156.7	19715.2	14954.4	14594.5	16161.7	17899.6	10799.4	16647	13912.7	14815.5	14192.5	13961.6
	CASTOR2	Cytosolic arginine sensor for mTORC1 subunit 2	A6NHX0	1.57564	0.448127	1.05256	0.786914	0.962087	0.864053	0.668018	0.481638	0.610601	0.421293	cytosol,GATOR2 complex	negative regulation of TORC1 signaling	protein binding,identical protein binding,arginine binding	33282.2	91062.7	29699.6	33368.8	35317.8	34218	23944.5	36485.3	33629.8	41620.2	33628.2	22517.9
	ARHGAP42	Rho GTPase-activating protein 42	A6NI28									2.158		cellular_component	negative regulation of systemic arterial blood pressure,signal transduction,negative regulation of Rho protein signal transduction,activation of GTPase activity,negative regulation of vascular smooth muscle contraction	GTPase activator activity	2290.23	NaN	NaN	NaN	NaN	NaN	NaN	NaN	4942.31	NaN	NaN	NaN
	UNC119B	Protein unc-119 homolog B	A6NIH7	1.41555	0.0834369	1.15046	0.286307	1.23132	0.360702	0.812731	0.198804	0.869855	0.487135	intracellular,cytosol,cilium,ciliary transition zone	neuron differentiation,lipoprotein transport,cilium morphogenesis	protein binding,lipid binding	75161.7	77950.7	55542.9	50537.2	56337.1	62706.4	47274.5	78677.7	55547.7	46216.4	42708.4	58477.5
	METTL15	12S rRNA N4-methylcytidine (m4C) methyltransferase	A6NJ78	0.762755	0.402933	0.724406	0.337524	0.761491	0.387129	0.949723	0.815556	0.998344	0.992836		rRNA base methylation	rRNA (cytosine-N4-)-methyltransferase activity	10954.4	7939.01	13505.9	9324.03	8310.34	13136	9480.1	10367.2	12498.3	19379.8	14331.3	8765.6
	CCDC85C	Coiled-coil domain-containing protein 85C	A6NKD9	1.66082	0.389012	1.25265	0.70223	1.19195	0.779716	0.754235	0.363287	0.717683	0.343135	bicellular tight junction,apical junction complex	cerebral cortex development	protein binding	15631.1	32011.7	21080.7	16943.8	15261.4	19628.5	20878.7	18863.8	9579.19	6082.12	5798.67	29498.3
	SAC3D1	SAC3 domain-containing protein 1	A6NKF1	1.86554	0.173695	2.13502	0.0146372	1.86872	0.0372507	1.14445	0.610188	1.00171	0.995116	cytoplasm,microtubule organizing center,spindle	cell cycle,cell division	protein binding	21744.2	9205.05	19246.8	21930.1	19750.3	15766.3	16692.8	20135.3	13453.6	7091.49	9367.88	10447.6
	TMEM200C	Transmembrane protein 200C	A6NKL6	0.85311	0.760111	1.08928	0.820984	0.99261	0.985066	1.27684	0.541586	1.16352	0.697614	integral component of membrane			5336.19	NaN	2763.39	5397.03	4944.8	NaN	4483.41	4238.57	5414.03	7988.03	3551.34	2701.89
	FIGNL2	Fidgetin-like protein 2	A6NMB9	1.26374		0.906138				0.71703				nucleus	regulation of double-strand break repair via homologous recombination,cytoplasmic microtubule organization	ATP binding,ATPase activity,microtubule-severing ATPase activity	NaN	NaN	7053.21	NaN	3891.35	6223.37	NaN	NaN	NaN	5581.23	NaN	NaN
	USP27X	Ubiquitin carboxyl-terminal hydrolase 27	A6NNY8	1.80677	0.039807	1.36413	0.272942	1.21912	0.350137	0.755013	0.185519	0.67475	0.02151	nucleus,cytosol	ubiquitin-dependent protein catabolic process,protein deubiquitination,positive regulation of apoptotic process,protein stabilization,protein K63-linked deubiquitination,protein K48-linked deubiquitination	thiol-dependent ubiquitin-specific protease activity,Lys63-specific deubiquitinase activity,Lys48-specific deubiquitinase activity	11776.3	13299.3	14634.6	9721.46	13041.3	7218.92	8770.17	8407.42	9616.83	6276.24	8376.13	NaN
	ABTB3	Ankyrin repeat and BTB/POZ domain-containing protein 3	A6QL63	Only in L116d		Only in L116dCHIP				0.924067	0.695389	0.845068	0.504311	cytoplasm,integral component of membrane,SCF ubiquitin ligase complex,cytosol	regulation of proteolysis,proteasome-mediated ubiquitin-dependent protein catabolic process,SMAD protein signal transduction,response to stress,protein ubiquitination involved in ubiquitin-dependent protein catabolic process,neurogenesis	ubiquitin protein ligase binding,protein heterodimerization activity	23073.8	30174.6	29196.2	17266	27038.1	31880.2	NaN	27652.7	18794.8	NaN	NaN	NaN
	RTL8C	Retrotransposon Gag-like protein 8C	A6ZKI3	1.27223	0.0985976	1.07644	0.445136	1.16441	0.303877	0.846098	0.174685	0.915246	0.512838				67482.8	76391.2	88148.6	68866.9	67102	60345	63642.9	64164.4	84550.4	70082	56716.7	55575.4
	ZSWIM8	Zinc finger SWIM domain-containing protein 8	A7E2V4	1.4411	0.113992	1.31731	0.0482684	1.16999	0.31445	0.914098	0.571563	0.81187	0.281627	Cul2-RING ubiquitin ligase complex	regulation of axon guidance	zinc ion binding	15692.1	24077	21069	16896	17758.5	20957.5	13057.8	17370.9	18963.9	15246.6	14674.1	12295.7
	ARHGAP32	Rho GTPase-activating protein 32	A7KAX9	0.772608	0.375739	0.688243	0.251113	0.658691	0.219657	0.890805	0.473265	0.852554	0.39388	Golgi membrane,fibrillar center,nucleoplasm,endoplasmic reticulum membrane,Golgi apparatus,cytosol,cell cortex,endosome membrane,postsynaptic density,actin cytoskeleton,cell junction,dendritic spine,postsynaptic membrane	small GTPase mediated signal transduction,positive regulation of GTPase activity,regulation of small GTPase mediated signal transduction	GTPase activator activity,protein binding,phosphatidylinositol binding	27751	31046.2	20871.3	20653.4	27500.2	22815.5	17046	25476.5	25399.2	40997.4	20799.2	41319.6
	DISP2	Protein dispatched homolog 2	A7MBM2	0.964683	0.871829	0.737648	0.303664	0.699964	0.157972	0.764653	0.37142	0.725589	0.209799	cellular_component,plasma membrane,integral component of membrane	smoothened signaling pathway	molecular_function	78473.6	119311	76161.6	50317.8	57466.8	101689	63774.6	55588.8	79408.9	97515	116436	70023.8
	A2ML1	Alpha-2-macroglobulin-like protein 1	A8K2U0											extracellular space,extracellular exosome	negative regulation of endopeptidase activity,regulation of endopeptidase activity	serine-type endopeptidase inhibitor activity,peptidase inhibitor activity	NaN	NaN	NaN	NaN	NaN	NaN	NaN	NaN	NaN	NaN	NaN	53026.1
	GNAT3	Guanine nucleotide-binding protein G(t) subunit alpha-3	A8MTJ3	0.792915	0.615388	0.802903	0.603922	1.43696	0.482617	1.0126	0.971612	1.81225	0.302626	acrosomal vesicle,photoreceptor outer segment,photoreceptor inner segment,heterotrimeric G-protein complex,plasma membrane,axoneme,apical plasma membrane	detection of chemical stimulus involved in sensory perception of bitter taste,protein folding,G-protein coupled receptor signaling pathway,adenylate cyclase-modulating G-protein coupled receptor signaling pathway,adenylate cyclase-inhibiting G-protein coupled receptor signaling pathway,response to nicotine,sensory perception of sweet taste,sensory perception of umami taste	G-protein coupled receptor binding,GTPase activity,signal transducer activity,GTP binding,G-protein beta/gamma-subunit complex binding,metal ion binding	15868.9	19630.7	37708.5	32621.2	17505.2	24003.9	35531.6	24999.9	72140.2	46787.8	31503.9	14036.1
	FAM171A2	Protein FAM171A2	A8MVW0	0.672863	0.066232	0.661213	0.0395005	0.673482	0.00218418	0.982686	0.926479	1.00092	0.995385	integral component of membrane			424954	272311	310439	281974	403284	305000	305874	352275	350483	494378	515514	487746
	SNRPGP15	Putative small nuclear ribonucleoprotein G-like protein 15;Small nuclear ribonucleoprotein G	A8MWD9	1.78247	0.172283	1.2894	0.58504	1.63672	0.359708	0.723381	0.233799	0.918232	0.791569	U5 snRNP,U1 snRNP,U2 snRNP,U4 snRNP,U12-type spliceosomal complex,SMN-Sm protein complex,P granule,U2-type prespliceosome,precatalytic spliceosome,catalytic step 2 spliceosome,spliceosomal tri-snRNP complex,intracellular ribonucleoprotein complex;nucleoplasm,spliceosomal complex,U5 snRNP,U7 snRNP,U1 snRNP,U2 snRNP,U4 snRNP,U12-type spliceosomal complex,cytosol,small nuclear ribonucleoprotein comp…	spliceosomal snRNP assembly,mRNA splicing, via spliceosome,RNA processing;spliceosomal complex assembly,spliceosomal snRNP assembly,mRNA splicing, via spliceosome,termination of RNA polymerase II transcription,histone mRNA metabolic process,RNA splicing,nuclear import,RNA processing	RNA binding;RNA binding,protein binding	27823.4	NaN	31544.1	21935.9	29760.2	12721.8	12832.3	40208.4	28729	29359.2	11750.8	8849.51
	ELAPOR2	Endosome/lysosome-associated apoptosis and autophagy regulator family member 2	A8MWY0	0.708232	0.499037	0.68051	0.426858	0.586732	0.321819	0.960858	0.920343	0.828446	0.655523	integral component of membrane			114302	189619	57638.2	156871	101069	89467.7	121225	109331	68976.3	276875	102327	131308
	NUDT19	Acyl-coenzyme A diphosphatase NUDT19	A8MXV4	0.556003	0.0539167	0.510741	0.0445472	0.327998	0.0248613	0.918595	0.714869	0.589922	0.135139	cellular_component,mitochondrion,peroxisomal matrix	biological_process,fatty acid catabolic process	receptor binding,metal ion binding,acyl-CoA hydrolase activity	11218	19961.7	13249.6	12682.3	11694.9	16435.3	9368.82	6637.46	10203.5	30188.1	29816.9	19903.5
	ZNF99	Zinc finger protein 99	A8MXY4	0.777502		0.569565		1.06482		0.732557		1.36954		nucleus	transcription, DNA-templated,regulation of transcription, DNA-templated	DNA binding,metal ion binding	NaN	NaN	2312.28	1724.61	1663.14	NaN	4162.14	1730.44	3607.71	NaN	NaN	2973.98
	ESPN	Espin	B1AK53	7.72553	0.152017	4.88757	0.152394	5.15796	0.0304975	0.632651	0.465934	0.667652	0.48201	cytoplasm,microvillus,brush border,filamentous actin,stereocilium tip	sensory perception of sound,locomotory behavior,parallel actin filament bundle assembly,actin filament bundle assembly,positive regulation of filopodium assembly,negative regulation of cytoskeleton organization	SH3 domain binding,actin filament binding	9781.33	37958.8	17667.8	12045.4	6380.94	22954	18139.2	10719.4	14811.1	2578.62	3065.69	NaN
	NALF1	NALCN channel auxiliary factor 1	B1AL88	0.262008		0.966276		0.408185		3.68796		1.55791		plasma membrane,integral component of membrane	calcium ion import across plasma membrane	stretch-activated, cation-selective, calcium channel activity	NaN	NaN	2336.74	8617.81	NaN	NaN	NaN	3640.43	NaN	NaN	NaN	8918.58
	MYO9A	Unconventional myosin-IXa	B2RTY4	1.37039	0.205212	1.31916	0.330362	1.33243	0.242054	0.962616	0.833296	0.972299	0.747056	cytosol,integral component of membrane,unconventional myosin complex	microtubule-based movement,visual perception,cell junction assembly,intracellular signal transduction,positive regulation of GTPase activity,establishment of epithelial cell apical/basal polarity,regulation of small GTPase mediated signal transduction	microtubule motor activity,actin binding,GTPase activator activity,protein binding,ATP binding,microtubule binding,metal ion binding	17082.8	13659.8	16222.1	15763.1	18686.2	10759.6	14023	15196	16444.6	16094.1	8757.08	9419.78
	SMIM1	Small integral membrane protein 1	B2RUZ4	0.823775	0.81499	1.83716		1.23064	0.0453394	2.23018		1.4939	0.614847	plasma membrane,integral component of membrane,extracellular exosome	nucleate erythrocyte development		8182.33	NaN	1359.48	NaN	10640	NaN	6602.41	7728.45	7050.93		5555.88	6027.14
	TCP11X1	T-complex protein 11 X-linked protein 1;T-complex protein 11 X-linked protein 2	B4DZS4											;	;	;	NaN	NaN	NaN	NaN	NaN	NaN	NaN	NaN	NaN	NaN	NaN	NaN
	RABGAP1L	Rab GTPase-activating protein 1-like, isoform 10	B7ZAP0	1.00508	0.99094	0.692451	0.078441	0.993175	0.939963	0.688951	0.513144	0.988156	0.978623				6143.44	24948.2	11728.2	11418.5	6914.99	11167.3	NaN	14657.7	13550.7	15152.4	15330.4	12120.6
	GPR89A	Golgi pH regulator A;Golgi pH regulator B	B7ZAQ6	0.859528	0.690155	0.779212	0.541967	0.73609	0.473058	0.906558	0.637934	0.856389	0.475532	integral component of membrane,Golgi-associated vesicle membrane,Golgi cisterna membrane;integral component of membrane,Golgi cisterna membrane	signal transduction,protein transport,inorganic anion transport,ion transmembrane transport,regulation of ion transmembrane transport,positive regulation of I-kappaB kinase/NF-kappaB signaling,intracellular pH reduction;protein transport,inorganic anion transport,ion transmembrane transport,regulation of ion transmembrane transport,intracellular pH reduction	signal transducer activity,voltage-gated anion channel activity;voltage-gated anion channel activity	71264.3	95053.5	62433.6	84958.5	72000.3	50417.7	59010.5	84788.1	52101.7	67613.9	57863.2	140659
	WASH3P	Putative WAS protein family homolog 3;WAS protein family homolog 2	C4AMC7	1.44283	0.329917	1.04726	0.598067	1.20158	0.210031	0.725837	0.372871	0.832795	0.566409	early endosome,autophagosome,centriole,cytosol,lamellipodium,filopodium,early endosome membrane,recycling endosome,recycling endosome membrane,WASH complex;early endosome,late endosome,autophagosome,centriole,cytosol,early endosome membrane,recycling endosome,recycling endosome membrane,WASH complex	protein targeting to lysosome,endosome organization,endosomal transport,Arp2/3 complex-mediated actin nucleation,retrograde transport, endosome to Golgi,early endosome to late endosome transport;protein transport,endosomal transport,Arp2/3 complex-mediated actin nucleation,retrograde transport, endosome to Golgi	actin binding,alpha-tubulin binding;actin binding,alpha-tubulin binding	41544.7	82868.1	43428.6	42743.4	35761.4	43320.8	54626.7	39538.2	45612.7	41053.7	34620.6	40653.8
	AJM1	Apical junction component 1 homolog	C9J069	1.10615	0.701259	0.934202	0.758502	0.505882	0.0861172	0.844553	0.496713	0.457337	0.0844542	adherens junction,cilium,apical plasma membrane			8264.77	12787.5	7352.18	6268.67	9414.92	8305.49	3599.53	4325.92	5064.95	11392.8	7009.24	7276.64
	RASA4B	Ras GTPase-activating protein 4B;Ras GTPase-activating protein 4	C9J798	3.83036	0.540784	3.57902	0.0542917	4.18022	0.245027	0.934382	0.950712	1.09134	0.935553	cytoplasm,cytosol,intrinsic component of the cytoplasmic side of the plasma membrane;cytosol,intrinsic component of the cytoplasmic side of the plasma membrane,plasma membrane	intracellular signal transduction,positive regulation of GTPase activity,negative regulation of Ras protein signal transduction,cellular response to calcium ion;MAPK cascade,negative regulation of GTPase activity,positive regulation of GTPase activity,negative regulation of Ras protein signal transduction,cellular response to calcium ion	GTPase activator activity,phospholipid binding,metal ion binding;GTPase activator activity,phospholipid binding,metal ion binding	NaN	32976.9	2845.55	20293.1	10325.6	19589	13292.4	7764.14	37585	NaN	3679.16	5673.07
	MCRIP1	Mapk-regulated corepressor-interacting protein 1	C9JLW8	0.891678	0.72949	0.7827	0.485463	0.606316	0.239142	0.877783	0.628168	0.679972	0.208688	nucleus,cytoplasm,cytoplasmic stress granule	regulation of epithelial to mesenchymal transition,signal transduction	protein binding	15547.1	23686.5	13386.6	18065.5	17956.7	10167	14885.9	10465	10429.3	18939.3	11851.5	28221.7
	NACA	Nascent polypeptide-associated complex subunit alpha, muscle-specific form;Nascent polypeptide-associated complex subunit alpha	E9PAV3	1.1926	0.158407	1.00476	0.974333	1.14401	0.207645	0.842494	0.252772	0.959254	0.599848	nucleus,nascent polypeptide-associated complex;	transcription, DNA-templated,regulation of transcription, DNA-templated;	DNA binding;	220704	185867	179316	177116	188487	128003	190279	184223	187513	182760	139100	169408
	FNDC10	Fibronectin type III domain-containing protein 10	F2Z333	1.01981	0.923131	0.851604	0.424342	0.763815	0.211376	0.835061	0.393997	0.748977	0.207438	integral component of membrane			26222.9	39460.4	27021.4	23925.4	21663.6	31825.1	26589.5	18710.9	24133.4	34998.3	33497.1	22408.5
	CNK3/IPCEF1	CNK3/IPCEF1 fusion protein	G9CGD6	1.00897	0.986377	0.66939	0.439383	0.705311	0.203442	0.663441	0.573625	0.699042	0.579622	cytoplasm,membrane	regulation of signal transduction		13404.2	25961.7	3582.26	5441.16	13554.5	NaN	11794.3	8220.7	NaN	16402.5	15318.2	10845.7
	TMEM178B	Transmembrane protein 178B	H3BS89	1.02538	0.946078	1.00152	0.996572	1.06092	0.860303	0.976732	0.927111	1.03466	0.886093	integral component of membrane			159663	93380.2	187447	121971	185402	122869	125958	144436	185365	111436	225580	92573.9
	SLC35A4	SLC35A4 upstream open reading frame protein	L0R6Q1	1.47263	0.164753	0.979838	0.950072	0.987254	0.960954	0.665368	0.169728	0.670404	0.111176				19302.5	25537.2	30448.6	12369.8	13431.3	24293.3	20960.3	13303.1	16210.1	11028.9	23052.8	17043.5
	ASDURF	ASNSD1 upstream open reading frame protein	L0R819	1.37113	0.614915	0.884284	0.767187	0.617778		0.644931	0.535274	0.450562		cytoplasm			5877.8	22186.6	6842.85	NaN	5005.36	10003.2	NaN	NaN	5242.63	10878.3	7476.83	7103.6
	AGPS	Alkyldihydroxyacetonephosphate synthase, peroxisomal	O00116	0.966643	0.868349	1.00973	0.961436	0.859413	0.47343	1.04457	0.76378	0.88907	0.373212	nucleolus,mitochondrion,peroxisome,peroxisomal membrane,peroxisomal matrix,membrane	lipid biosynthetic process,ether lipid biosynthetic process,oxidation-reduction process	protein binding,alkylglycerone-phosphate synthase activity,oxidoreductase activity, acting on CH-OH group of donors,FAD binding	507450	621262	446513	650519	483334	511582	481736	454892	463858	712961	492263	424359
	UBXN8	UBX domain-containing protein 8	O00124	1.00405	0.981503	0.851169	0.453128	1.03031	0.886281	0.847734	0.180213	1.02616	0.852177	nucleoplasm,nucleolus,endoplasmic reticulum,integral component of endoplasmic reticulum membrane	single fertilization,ER-associated ubiquitin-dependent protein catabolic process	protein binding	4914.34	NaN	4987.87	4030.51	3649.23	4911.93	6061.11	5225.12	3955.6	5782.03	3408.46	5602.9
	KIF2A	Kinesin-like protein KIF2A	O00139	1.08093	0.495457	1.16425	0.275305	1.05888	0.606958	1.07709	0.45522	0.979605	0.671647	nucleus,nucleolus,cytoplasm,centrosome,centriole,cytosol,kinesin complex,membrane,nuclear body,sperm principal piece,Requires Ontology,spindle pole,microtubule,spindle microtubule,spindle	microtubule cytoskeleton organization,retrograde vesicle-mediated transport, Golgi to ER,microtubule-based movement,microtubule depolymerization,mitotic spindle organization,sister chromatid cohesion,nervous system development,antigen processing and presentation of exogenous peptide antigen via MHC class II,cell differentiation,regulation of cell migration,cell division,mitotic spindle assembly	motor activity,microtubule motor activity,protein binding,ATP binding,microtubule binding,ATPase activity	621384	644563	698214	633348	672560	809661	612081	637275	674745	656945	669802	490361
	TK2	Thymidine kinase 2, mitochondrial	O00142	0.619391	0.66478	0.284259	0.436905			0.458933	0.587109			mitochondrial matrix	nucleobase-containing compound metabolic process,deoxyribonucleoside monophosphate biosynthetic process,nucleotide biosynthetic process,phosphorylation,pyrimidine nucleoside salvage,deoxycytidine metabolic process,thymidine metabolic process,DNA biosynthetic process	deoxycytidine kinase activity,thymidine kinase activity,ATP binding,nucleoside kinase activity	1438.12	NaN	8809.98	1148.46	3554.73	NaN	NaN	NaN	NaN	13234.5	NaN	3311
	DDX39A	ATP-dependent RNA helicase DDX39A	O00148	1.06079	0.761872	1.0311	0.876902	1.29911	0.172826	0.97201	0.881373	1.22466	0.252839	nucleus,nucleoplasm,spliceosomal complex,nucleolus,membrane,nuclear speck,cytoplasm	mRNA splicing, via spliceosome,termination of RNA polymerase II transcription,RNA export from nucleus,mRNA export from nucleus,cellular response to DNA damage stimulus,regulation of gene expression,RNA secondary structure unwinding,mRNA 3'-end processing	RNA binding,ATP-dependent RNA helicase activity,protein binding,ATP binding,ATPase activity,identical protein binding	245072	180710	280186	275119	237002	174088	234754	312044	317777	272092	223995	169423
	PDLIM1	PDZ and LIM domain protein 1	O00151	3.08544	0.18396	2.97189	0.18249	2.4654	0.101965	0.963198	0.941431	0.799043	0.638049	transcription factor complex,cytoskeleton,cell-cell adherens junction,focal adhesion,Z disc	response to hypoxia,regulation of transcription, DNA-templated,response to oxidative stress,cell-cell adhesion	transcription coactivator activity,metal ion binding,cadherin binding involved in cell-cell adhesion	43453.6	145992	75681.6	71550.8	43945	139875	98438.3	44624.5	68785.5	20557.3	26634.2	38737.2
	ACOT7	Cytosolic acyl coenzyme A thioester hydrolase	O00154	1.16717	0.379619	1.24188	0.163994	1.18619	0.257138	1.06401	0.611897	1.0163	0.902355	nucleoplasm,mitochondrion,cytosol,extracellular exosome	acyl-CoA metabolic process,coenzyme A biosynthetic process,medium-chain fatty-acyl-CoA catabolic process,long-chain fatty-acyl-CoA catabolic process,medium-chain fatty acid biosynthetic process,palmitic acid biosynthetic process,fatty acid metabolic process	fatty-acyl-CoA binding,protein binding,palmitoyl-CoA hydrolase activity,long-chain fatty acyl-CoA binding,protein homodimerization activity,acyl-CoA hydrolase activity,carboxylic ester hydrolase activity,Requires Ontology	2.1823e+06	1.62845e+06	2347448	2.14493e+06	2.29876e+06	2108687	1.8429e+06	2.27763e+06	2138024	1.89161e+06	2.02539e+06	1.3592e+06
	MYO1C	Unconventional myosin-Ic	O00159	1.04211	0.719486	0.985919	0.822684	1.12213	0.311513	0.946079	0.646047	1.07678	0.584165	nuclear pore,nucleoplasm,nucleolus,cytoplasm,cytosol,plasma membrane,microvillus,brush border,basal plasma membrane,membrane,lateral plasma membrane,unconventional myosin complex,nuclear body,cytoplasmic vesicle membrane,filamentous actin,ruffle membrane,membrane raft,phagocytic vesicle,stereocilium membrane,extracellular exosome,stress fiber	protein targeting,protein targeting to membrane,microtubule-based movement,vesicle transport along actin filament,positive regulation of cell migration,positive regulation of actin filament polymerization,positive regulation of cell migration by vascular endothelial growth factor signaling pathway,Fc-gamma receptor signaling pathway involved in phagocytosis,positive regulation of gene expression,…	microfilament motor activity,microtubule motor activity,receptor binding,protein binding,calmodulin binding,ATP binding,microtubule binding,protein C-terminus binding,Ral GTPase binding,actin-dependent ATPase activity,actin filament binding	240329	306166	334567	279400	253701	300452	299642	282492	366579	276893	299969	268595
	SNAP23	Synaptosomal-associated protein 23	O00161	1.46288	0.648868	1.21385	0.81889	1.66556	0.507326	0.829767	0.663845	1.13855	0.745827	nucleoplasm,cytoplasm,plasma membrane,cell-cell adherens junction,focal adhesion,phagocytic vesicle membrane,SNARE complex,specific granule membrane,specific granule,azurophil granule,mast cell granule,neuron projection,extracellular exosome,tertiary granule membrane,presynapse	antigen processing and presentation of exogenous peptide antigen via MHC class I, TAP-dependent,histamine secretion by mast cell,post-Golgi vesicle-mediated transport,vesicle targeting,protein transport,synaptic vesicle priming,synaptic vesicle fusion to presynaptic active zone membrane,neutrophil degranulation,membrane fusion,exocytosis,vesicle fusion	SNAP receptor activity,protein binding,syntaxin binding	47395.7	126224	59954.1	90267.1	51764.1	51780.7	126241	73607.7	66086.5	7767.73	13444.6	138455
	HAX1	HCLS1-associated protein X-1	O00165	0.655586	0.240191	0.675615	0.260383	0.537547	0.15087	1.03055	0.811961	0.819949	0.226165	cytoplasmic mRNA processing body,nuclear envelope,transcription factor complex,mitochondrion,mitochondrial outer membrane,mitochondrial intermembrane space,endoplasmic reticulum,plasma membrane,cell cortex,actin cytoskeleton,sarcoplasmic reticulum,lamellipodium,cytoplasmic vesicle,nuclear membrane	positive regulation of phosphatidylinositol 3-kinase signaling,regulation of actin filament polymerization,positive regulation of granulocyte differentiation,positive regulation of peptidyl-serine phosphorylation,regulation of apoptotic process,negative regulation of apoptotic process,positive regulation of transcription from RNA polymerase II promoter,positive regulation of peptidyl-tyrosine pho…	protein binding,interleukin-1 binding,protein N-terminus binding	43211.4	56830.4	48236.8	52706.6	42566	57535.9	46443.4	31137.1	44000.3	103250	74731.4	48196.1
	FXYD1	Phospholemman	O00168	0.366781	0.448992	0.15081	0.335365	0.524055	0.555189	0.411172	0.281661	1.42879	0.438889	plasma membrane,integral component of plasma membrane,sodium:potassium-exchanging ATPase complex,caveola,intercalated disc,apical plasma membrane,T-tubule,sarcolemma	potassium ion transport,sodium ion transport,chloride transport,muscle contraction,regulation of heart contraction,negative regulation of protein glutathionylation,ion transmembrane transport,regulation of cardiac muscle cell membrane potential,chloride transmembrane transport,positive regulation of sodium ion export from cell,regulation of cardiac conduction,regulation of sodium ion transmembran…	chloride channel activity,sodium channel regulator activity,ion channel binding	2194.3	9197.82	4084.33	NaN	1576.44	2665.88	9990.83	5014.24	7107.59	2199.88	7153.25	32842.2
	AIP	AH receptor-interacting protein	O00170	1.11881	0.25385	1.0056	0.955648	0.961877	0.674777	0.898809	0.168941	0.859729	0.017719	nucleoplasm,cytoplasm,cytosol,aryl hydrocarbon receptor complex,plasma membrane	protein targeting to mitochondrion,xenobiotic metabolic process,regulation of protein kinase A signaling,protein maturation by protein folding,interleukin-12-mediated signaling pathway,negative regulation of cyclic-nucleotide phosphodiesterase activity,regulation of nucleic acid-templated transcription	transcription coactivator activity,signal transducer activity,protein binding,transcription factor binding,aryl hydrocarbon receptor binding,GAF domain binding,unfolded protein binding	106842	114617	105550	88459.4	98203.4	107255	98839.3	92744.7	89554.8	86079.8	94900.5	111301
	GTPBP1	GTP-binding protein 1	O00178	1.04137	0.68395	0.99892	0.992181	1.02254	0.83019	0.959234	0.505533	0.981913	0.672986	cytoplasmic exosome (RNase complex),cytosol,membrane	immune response,signal transduction,GTP metabolic process,positive regulation of mRNA catabolic process,translational elongation	RNA binding,GTPase activity,GTP binding,translation elongation factor activity	224854	224974	230066	224584	194963	232629	209497	220154	237944	251094	216768	185021
	STXBP3	Syntaxin-binding protein 3	O00186	0.94883	0.788916	1.05376	0.673409	1.04177	0.736901	1.11058	0.548955	1.09796	0.589528	cytosol,plasma membrane,basolateral plasma membrane,apical plasma membrane,platelet alpha granule,specific granule,phagocytic vesicle,extracellular exosome,tertiary granule	vesicle docking involved in exocytosis,brain development,protein to membrane docking,insulin secretion,response to insulin,neutrophil degranulation,negative regulation of calcium ion-dependent exocytosis,protein heterooligomerization,platelet aggregation,cellular response to interferon-gamma	protein binding,syntaxin-1 binding,syntaxin binding	110394	65932	107283	95426.6	110043	109502	103185	97224	110981	100052	81440.7	117411
	AP4M1	AP-4 complex subunit mu-1	O00189	1.26207	0.447007	1.25965	0.284376	0.888559	0.668238	0.998084	0.993553	0.70405	0.294079	early endosome,trans-Golgi network,cytosol,AP-4 adaptor complex,clathrin adaptor complex,endosome lumen,trans-Golgi network membrane,extracellular exosome	protein targeting,protein targeting to lysosome,intracellular protein transport,Golgi to endosome transport,protein localization,Golgi to lysosome transport,protein localization to basolateral plasma membrane	protein binding,protein domain specific binding	8288.97	17320.4	15028.3	11529.4	13672.4	15358	5971.7	11099.5	11539.7	14299.1	9950.92	7949.2
	ARVCF	Splicing regulator ARVCF	O00192	1.12983	0.354433	1.06899	0.603502	1.14723	0.317688	0.946151	0.500985	1.0154	0.859695	intracellular,nucleus,cytoplasm,plasma membrane	cell adhesion,multicellular organism development,calcium-dependent cell-cell adhesion via plasma membrane cell adhesion molecules	protein binding	296512	353080	316741	272223	314929	327145	305503	307919	367789	246914	264490	343886
	SMAP	Small acidic protein	O00193	2.47795	0.149885	1.28503	0.243538	1.00387	0.977931	0.518586	0.203778	0.40512	0.149714	cellular_component	biological_process	molecular_function	9726.43	12388.3	4446.16	4315.75	5789.83	3668.55	4249.35	3019.94	3491.06	3815.94	2972.6	3930.38
	LGALS8	Galectin-8	O00214	0.617946	0.207557	0.76977	0.402963	0.670436	0.1795	1.24569	0.597872	1.08494	0.81185	extracellular space,cytoplasm,cytosol,membrane,cytoplasmic vesicle,extracellular exosome	cellular response to virus,xenophagy,lymphatic endothelial cell migration	integrin binding,protein binding,carbohydrate binding	50525.9	14242.6	37528	48093.1	56445.2	22891.5	35431.5	40555	34999.4	73321.5	45017.6	47203.7
	NDUFS8	NADH dehydrogenase [ubiquinone] iron-sulfur protein 8, mitochondrial	O00217	0.724076	0.476443	0.777536	0.503377	0.852125	0.643204	1.07383	0.858651	1.17684	0.666806	mitochondrion,mitochondrial respiratory chain complex I,mitochondrial matrix	mitochondrial electron transport, NADH to ubiquinone,response to oxidative stress,mitochondrial respiratory chain complex I assembly	NADH dehydrogenase (ubiquinone) activity,metal ion binding,4 iron, 4 sulfur cluster binding,NADH dehydrogenase activity	150163	58045.1	220563	206868	141815	111744	123892	171017	209687	280477	206930	104755
	NFKBIE	NF-kappa-B inhibitor epsilon	O00221	1.52774	0.229869	1.8394	0.00361375	1.34219	0.0768859	1.204	0.399555	0.878549	0.575039	fibrillar center,nucleus,cytoplasm,Golgi apparatus,cytosol,perinuclear region of cytoplasm	D-serine transport,cytoplasmic sequestering of transcription factor	protein binding	5019.69	NaN	3679.29	4853.56	5526.11	5330.75	NaN	3810.41	3832.07	3235.85	3019.18	2286.02
	GRM8	Metabotropic glutamate receptor 8	O00222	0.513801	0.141052	0.412602	0.109449	0.425854	0.109389	0.803038	0.304089	0.828831	0.386552	plasma membrane,integral component of plasma membrane,presynaptic membrane	G-protein coupled receptor signaling pathway,adenylate cyclase-inhibiting G-protein coupled receptor signaling pathway,adenylate cyclase-inhibiting G-protein coupled glutamate receptor signaling pathway,visual perception,regulation of synaptic transmission, glutamatergic,G-protein coupled glutamate receptor signaling pathway	G-protein coupled receptor activity,glutamate receptor activity,group III metabotropic glutamate receptor activity	8519.42	9808.42	13626.5	7479.05	9408.06	8773.47	10377.3	6886.43	9221.08	29466.5	14867.7	17857.9
	PSMD11	26S proteasome non-ATPase regulatory subunit 11	O00231	1.12704	0.261229	1.07788	0.449023	1.06388	0.63291	0.956379	0.520437	0.94396	0.601661	proteasome complex,extracellular region,nucleus,nucleoplasm,cytosol,proteasome regulatory particle, lid subcomplex,membrane,proteasome accessory complex,secretory granule lumen,extracellular exosome,ficolin-1-rich granule lumen	MAPK cascade,protein polyubiquitination,stimulatory C-type lectin receptor signaling pathway,antigen processing and presentation of exogenous peptide antigen via MHC class I, TAP-dependent,ubiquitin-dependent protein catabolic process,regulation of cellular amino acid metabolic process,negative regulation of G2/M transition of mitotic cell cycle,protein deubiquitination,anaphase-promoting complex…	structural molecule activity,protein binding	475638	415440	484981	453564	459872	402599	360808	493372	444766	446409	430896	343644
	PSMD12	26S proteasome non-ATPase regulatory subunit 12	O00232	1.03734	0.818248	1.12384	0.28015	1.13386	0.345586	1.08339	0.560394	1.09304	0.570893	proteasome complex,extracellular region,nucleoplasm,cytoplasm,cytosol,proteasome regulatory particle,proteasome regulatory particle, lid subcomplex,membrane,proteasome accessory complex,nuclear proteasome complex,secretory granule lumen,extracellular exosome,ficolin-1-rich granule lumen	MAPK cascade,protein polyubiquitination,stimulatory C-type lectin receptor signaling pathway,antigen processing and presentation of exogenous peptide antigen via MHC class I, TAP-dependent,regulation of cellular amino acid metabolic process,negative regulation of G2/M transition of mitotic cell cycle,protein deubiquitination,anaphase-promoting complex-dependent catabolic process,SCF-dependent pro…	protein binding	206538	149322	227810	211084	211777	209481	179408	237728	220840	208497	197672	156491
	PSMD9	26S proteasome non-ATPase regulatory subunit 9	O00233	1.3017	0.301687	1.09291	0.595132	1.05487	0.758407	0.839605	0.455497	0.810376	0.390057	nucleus,nucleoplasm,cytoplasm,cytosol,proteasome regulatory particle,proteasome regulatory particle, base subcomplex	MAPK cascade,protein polyubiquitination,stimulatory C-type lectin receptor signaling pathway,antigen processing and presentation of exogenous peptide antigen via MHC class I, TAP-dependent,ubiquitin-dependent protein catabolic process,regulation of cellular amino acid metabolic process,negative regulation of G2/M transition of mitotic cell cycle,protein deubiquitination,anaphase-promoting complex…	transcription coactivator activity,protein binding,bHLH transcription factor binding	106423	61385.1	107451	77076	62719.8	91312.9	83064.1	83170.1	56828.9	58327.6	68105.1	85028.6
	ATOX1	Copper transport protein ATOX1	O00244	1.19771	0.244488	1.05873	0.759366	0.96948	0.820534	0.883961	0.450521	0.809443	0.103702	cytosol	copper ion transport,cellular copper ion homeostasis,response to oxidative stress,intracellular copper ion transport,antimicrobial humoral response,copper ion transmembrane transport,metal ion transport,cellular transition metal ion homeostasis	copper ion transmembrane transporter activity,copper ion binding,protein binding,metallochaperone activity,copper chaperone activity,copper-dependent protein binding,ATPase binding,transition metal ion binding	91176.8	74398.7	95098	74397.1	60824.5	95203.6	73341.1	64060	73599.1	85924.3	74209.5	57508.9
	GET1	Guided entry of tail-anchored proteins factor 1	O00258	1.06305	0.797062	0.886726	0.499015	0.815082	0.200317	0.834131	0.513992	0.766736	0.35761	nucleus,endoplasmic reticulum membrane,integral component of membrane	tail-anchored membrane protein insertion into ER membrane		84716.6	139217	77464.2	103950	84803	62652	87463.8	83280.7	60347.8	97932.8	79864.7	105723
	PGRMC1	Membrane-associated progesterone receptor component 1	O00264	0.932381	0.784055	0.877768	0.624741	0.9117	0.716915	0.941427	0.573601	0.97782	0.804654	endoplasmic reticulum,plasma membrane,integral component of plasma membrane,membrane,smooth endoplasmic reticulum membrane,specific granule membrane,neuron projection,neuronal cell body,cell body,synapse,extracellular exosome,Requires Ontology,endomembrane system	neutrophil degranulation	steroid binding,protein binding,heme binding	4.63087e+06	5.34839e+06	4.16105e+06	5.0072e+06	4230411	4.07446e+06	4689458	4.86212e+06	4.27509e+06	3.61651e+06	4.41978e+06	7129531
	SUPT5H	Transcription elongation factor SPT5	O00267	1.3715	0.0941389	1.37342	0.0972101	0.890834	0.504138	1.0014	0.989064	0.649535	0.0320006	nucleus,nucleoplasm,DSIF complex	negative regulation of transcription from RNA polymerase II promoter,transcription from RNA polymerase II promoter,transcription elongation from RNA polymerase II promoter,7-methylguanosine mRNA capping,positive regulation of macroautophagy,negative regulation of DNA-templated transcription, elongation,positive regulation of DNA-templated transcription, elongation,positive regulation of transcrip…	DNA binding,chromatin binding,RNA binding,mRNA binding,protein binding,enzyme binding,protein heterodimerization activity	11266.5	NaN	12481.7	12903.9	10010.3	12758.2	7402.08	8534.43	7201.44	9862.98	6368.21	9742.17
	DFFA	DNA fragmentation factor subunit alpha	O00273	1.51282	0.0583518	1.13641	0.620101	1.21221	0.208127	0.751189	0.241506	0.801293	0.178877	nuclear chromatin,nucleus,nucleoplasm,cytosol,plasma membrane,lipid particle	apoptotic DNA fragmentation,negative regulation of deoxyribonuclease activity,positive regulation of apoptotic process,chaperone-mediated protein folding,thymocyte apoptotic process,negative regulation of execution phase of apoptosis,negative regulation of apoptotic DNA fragmentation,regulation of apoptotic process	protein binding,protein domain specific binding,protein binding involved in protein folding,deoxyribonuclease inhibitor activity	17623.7	23420.1	17448.7	16276.6	18552.1	9110.26	13652.3	17384.2	15833.2	15309.8	13013.6	10341.2
	HIP1	Huntingtin-interacting protein 1	O00291	0.817575	0.16082	0.7847	0.168975	0.805008	0.181933	0.959789	0.765857	0.98463	0.898065	nucleus,cytoplasm,Golgi apparatus,cytosol,cytoskeleton,membrane,clathrin-coated vesicle,extrinsic component of cytoplasmic side of plasma membrane,intracellular membrane-bounded organelle,presynapse,postsynapse,extrinsic component of presynaptic membrane,extrinsic component of postsynaptic membrane,AP-2 adaptor complex,actin cortical patch	transcription, DNA-templated,regulation of transcription, DNA-templated,apoptotic process,activation of cysteine-type endopeptidase activity involved in apoptotic process,cytoskeleton organization,regulation of endocytosis,cell differentiation,regulation of apoptotic process,positive regulation of epidermal growth factor receptor signaling pathway,positive regulation of receptor-mediated endocyto…	epidermal growth factor receptor binding,structural constituent of cytoskeleton,protein binding,clathrin binding,clathrin light chain binding,phosphatidylinositol-3-phosphate binding,phosphatidylinositol binding,glutamate receptor binding,AP-2 adaptor complex binding,clathrin adaptor activity,protein homodimerization activity,phosphatidylinositol-3,4-bisphosphate binding,protein heterodimerizatio…	346323	380228	347770	425912	312740	292470	421014	293762	343033	476882	474740	362413
	CLIC1	Chloride intracellular channel protein 1	O00299	1.33099	0.0136483	1.25141	0.00244441	1.23199	0.00221762	0.940208	0.265229	0.925615	0.191038	extracellular space,nucleus,nuclear envelope,cytoplasm,mitochondrion,plasma membrane,brush border,membrane,nuclear membrane,vesicle,chloride channel complex,perinuclear region of cytoplasm,extracellular exosome,blood microparticle	chloride transport,signal transduction,regulation of ion transmembrane transport,positive regulation of osteoblast differentiation,regulation of cell cycle,regulation of mitochondrial membrane potential,platelet aggregation,chloride transmembrane transport,glutathione metabolic process	voltage-gated ion channel activity,chloride channel activity,protein binding,cadherin binding,glutathione transferase activity	1.79144e+06	2.04375e+06	1.97194e+06	1.75427e+06	1.81365e+06	1.89198e+06	1.78463e+06	1.76935e+06	1.82119e+06	1462487	1501955	1.39856e+06
	EIF3F	Eukaryotic translation initiation factor 3 subunit F	O00303	1.26479	0.120816	1.12207	0.372748	1.24565	0.146929	0.887163	0.189451	0.984868	0.823979	cytosol,eukaryotic translation initiation factor 3 complex,membrane,eukaryotic translation initiation factor 3 complex, eIF3m	translational initiation,protein deubiquitination,IRES-dependent viral translational initiation	translation initiation factor activity,thiol-dependent ubiquitin-specific protease activity,protein binding,translation initiation factor binding	128243	129213	153134	123911	125236	115113	137107	132852	134418	119742	85067.3	119822
	WWP2	NEDD4-like E3 ubiquitin-protein ligase WWP2	O00308	1.21419	0.506633	1.10119	0.65048	1.00803	0.969414	0.906928	0.675913	0.830207	0.460763	ubiquitin ligase complex,nucleus,cytoplasm,cytosol,membrane,extracellular exosome	negative regulation of transcription from RNA polymerase II promoter,transcription from RNA polymerase II promoter,cellular protein modification process,extracellular transport,negative regulation of gene expression,protein ubiquitination,negative regulation of transporter activity,regulation of ion transmembrane transport,regulation of membrane potential,proteasome-mediated ubiquitin-dependent p…	RNA polymerase II transcription factor binding,transcriptional activator activity, RNA polymerase II transcription factor binding,ubiquitin-protein transferase activity,protein binding,transcription factor binding,ubiquitin protein ligase activity	30927.9	42890.5	22208.3	31048.7	30937.5	25103.1	26265.5	27957.9	25498.7	35828.5	19696.6	23561.7
	PDHX	Pyruvate dehydrogenase protein X component, mitochondrial	O00330	0.693714	0.282583	0.735976	0.35521	0.695869	0.277268	1.06092	0.825685	1.00311	0.988835	mitochondrial matrix,pyruvate dehydrogenase complex	pyruvate metabolic process,regulation of acetyl-CoA biosynthetic process from pyruvate,cellular nitrogen compound metabolic process,mitochondrial acetyl-CoA biosynthetic process from pyruvate	protein binding,transferase activity, transferring acyl groups,pyruvate dehydrogenase (NAD+) activity	61879.5	83182.1	111043	80330.3	67825	123552	78987.7	71592.1	106321	128696	163990	76493.7
	DCTN6	Dynactin subunit 6	O00399	1.4619	0.366336	1.09125	0.803703	0.884769	0.73523	0.746457	0.406887	0.605217	0.23318	condensed chromosome kinetochore,centrosome,cytosol,dynactin complex	ER to Golgi vesicle-mediated transport,antigen processing and presentation of exogenous peptide antigen via MHC class II	protein binding	22777.8	43037.3	21962.1	16586.6	20849.6	28085.7	16305	20266.8	16552.4	26933.3	24771.1	8338.68
	SLC33A1	Acetyl-coenzyme A transporter 1	O00400	1.19578	0.654189	1.42274	0.385525	1.2528	0.635078	1.1898	0.320248	1.04768	0.875185	Golgi membrane,endoplasmic reticulum membrane,integral component of plasma membrane,membrane	acetyl-CoA transport,BMP signaling pathway,transmembrane transport,SMAD protein signal transduction,hydrogen ion transmembrane transport,transport	acetyl-CoA transporter activity,solute:proton symporter activity	43911.6	38789.8	42428.1	60271.6	49312.3	39295	34603.3	65829	30663.7	20518.7	23155.8	60968.3
	WASL	Actin nucleation-promoting factor WASL	O00401	1.24397	0.0575946	1.12637	0.370133	1.23073	0.0909485	0.905463	0.398034	0.989355	0.903198	nucleus,cytosol,plasma membrane,actin cytoskeleton,lamellipodium,actin cap,endocytic vesicle membrane,cytoplasmic vesicle,extracellular exosome,actin cortical patch,actin filament	transcription, DNA-templated,regulation of transcription, DNA-templated,membrane budding,actin polymerization or depolymerization,response to bacterium,vesicle organization,vesicle transport along actin filament,regulation of protein localization,cellular protein complex localization,Fc-gamma receptor signaling pathway involved in phagocytosis,ephrin receptor signaling pathway,regulation of nitri…	actin binding,protein binding,GTPase regulator activity,actin filament binding	161423	138358	163150	141932	160700	116534	139677	171887	146438	126789	108645	136705
	PDE2A	cGMP-dependent 3',5'-cyclic phosphodiesterase	O00408	1.42955	0.033123	1.45188	0.125653	1.45037	0.0360977	1.01562	0.922132	1.01457	0.885273	nucleus,cytoplasm,mitochondrial outer membrane,mitochondrial inner membrane,mitochondrial matrix,endoplasmic reticulum,Golgi apparatus,cytosol,plasma membrane,presynaptic membrane,perinuclear region of cytoplasm	negative regulation of transcription from RNA polymerase II promoter,cAMP catabolic process,G-protein coupled receptor signaling pathway,cAMP-mediated signaling,cGMP-mediated signaling,negative regulation of protein import into nucleus, translocation,cellular response to drug,cellular response to macrophage colony-stimulating factor stimulus,negative regulation of vascular permeability,positive r…	cyclic-nucleotide phosphodiesterase activity,3',5'-cyclic-AMP phosphodiesterase activity,cGMP-stimulated cyclic-nucleotide phosphodiesterase activity,calcium channel activity,protein binding,drug binding,cAMP binding,cGMP binding,TPR domain binding,protein homodimerization activity,metal ion binding,3',5'-cyclic-GMP phosphodiesterase activity	93725.6	85311.6	105061	72515.2	100453	115568	82675	105541	100020	52885.3	72012.1	73835.5
	IPO5	Importin-5	O00410	1.10804	0.671639	1.06003	0.747367	1.23561	0.130811	0.956675	0.867452	1.11513	0.632978	nucleus,nuclear pore,nucleolus,cytoplasm,membrane,nuclear membrane,nuclear periphery	protein import into nucleus, translocation,NLS-bearing protein import into nucleus,ribosomal protein import into nucleus,viral process,negative regulation of GTPase activity,positive regulation of protein import into nucleus,negative regulation of cyclin-dependent protein serine/threonine kinase activity,cellular response to amino acid stimulus	RNA binding,GTPase inhibitor activity,protein binding,nuclear localization sequence binding,Ran GTPase binding,protein transporter activity	348158	174796	337908	303519	326271	193775	274503	365378	320095	286352	245344	245229
	POLRMT	DNA-directed RNA polymerase, mitochondrial	O00411	1.41139	0.204542	1.28398	0.333275	0.930245	0.792687	0.909727	0.316815	0.659096	0.0295121	mitochondrion,mitochondrial matrix,macromolecular complex,mitochondrial DNA-directed RNA polymerase complex,mitochondrial nucleoid	transcription from mitochondrial promoter,transcription initiation from mitochondrial promoter,mitochondrion organization	RNA binding,DNA-directed RNA polymerase activity,protein binding,sequence-specific DNA binding,mitochondrial RNA polymerase core promoter sequence-specific DNA binding	15885.1	NaN	16336.9	16859.7	13504.1	13606.1	9162.4	10059.8	12633.9	7723.47	10246.5	16275
	SAP18	Histone deacetylase complex subunit SAP18	O00422	0.814411	0.488201			1.63354	0.0617345			2.00579	0.0786562	histone deacetylase complex,nucleoplasm,cytosol,nuclear body,nuclear speck,ASAP complex,exon-exon junction complex	regulation of alternative mRNA splicing, via spliceosome,transcription, DNA-templated,regulation of transcription from RNA polymerase II promoter,mRNA processing,RNA splicing,histone deacetylation,positive regulation of apoptotic process,negative regulation of mRNA splicing, via spliceosome,negative regulation of nucleic acid-templated transcription	transcription corepressor activity,RNA binding,histone deacetylase activity,protein binding	6034.15	NaN	3834.05	NaN	NaN	NaN	NaN	10643.6	9149.9	6682.8	5434.16	NaN
	EML1	Echinoderm microtubule-associated protein-like 1	O00423	1.20361	0.117536	1.24237	0.214641	1.10311	0.392239	1.0322	0.819065	0.916499	0.408953	cytosol,microtubule,microtubule associated complex,perinuclear region of cytoplasm,microtubule cytoskeleton,mitotic spindle pole,mitotic spindle midzone	microtubule cytoskeleton organization,hematopoietic progenitor cell differentiation,mitotic spindle organization,neuroblast proliferation,brain development	calcium ion binding,protein binding,microtubule binding,tubulin binding	94951.6	77377.3	82827.3	70873.9	88055.1	104444	70507.6	89114.7	74228.1	69065.7	62861.7	80065.5
	IGF2BP3	Insulin-like growth factor 2 mRNA-binding protein 3	O00425	0.819173	0.371914	0.765028	0.286419	0.764807	0.268926	0.933903	0.688832	0.933633	0.514781	nucleus,cytoplasm,cytosol	translation,anatomical structure morphogenesis,negative regulation of translation,regulation of cytokine biosynthetic process,regulation of mRNA stability,mRNA transport	RNA binding,mRNA 3'-UTR binding,protein binding,translation regulator activity,mRNA 5'-UTR binding	346147	459964	386520	471765	324631	317406	376109	354930	382440	636268	407632	411997
	DNM1L	Dynamin-1-like protein	O00429	1.27518	0.0276495	1.18312	0.207211	1.11949	0.173661	0.927808	0.47576	0.877913	0.121828	Golgi membrane,cytoplasm,mitochondrion,mitochondrial outer membrane,peroxisome,endoplasmic reticulum,endoplasmic reticulum membrane,Golgi apparatus,cytosol,brush border,clathrin-coated pit,membrane,cell junction,synaptic vesicle membrane,macromolecular complex,intracellular membrane-bounded organelle,perinuclear region of cytoplasm,postsynapse,microtubule,mitochondrion-derived vesicle,mitochondri…	mitochondrial fission,release of cytochrome c from mitochondria,dynamin family protein polymerization involved in mitochondrial fission,endocytosis,mitochondrion organization,negative regulation of mitochondrial fusion,regulation of mitochondrion organization,peroxisome fission,regulation of protein oligomerization,synaptic vesicle recycling via endosome,positive regulation of apoptotic process,p…	GTPase activity,GTPase activator activity,protein binding,GTP binding,microtubule binding,lipid binding,Rab GTPase binding,clathrin binding,GTP-dependent protein binding,ubiquitin protein ligase binding,protein homodimerization activity,BH2 domain binding	506578	496192	565956	412718	487661	555098	425737	506073	445395	405414	422330	402459
	RTCA	RNA 3'-terminal phosphate cyclase	O00442	1.71072	0.166818	1.40398	0.28104	1.26835	0.300608	0.820696	0.518249	0.741413	0.328462	nucleus,nucleoplasm	RNA processing	RNA binding,RNA-3'-phosphate cyclase activity,ATP binding	163651	315801	200479	151233	153098	253686	149559	171367	183185	179458	127194	90800.5
	PIK3C2A	Phosphatidylinositol 4-phosphate 3-kinase C2 domain-containing subunit alpha	O00443	1.17971	0.396192	1.04232	0.749821	1.0299	0.802704	0.883543	0.516813	0.873015	0.472085	nucleus,cytoplasm,Golgi apparatus,cytosol,plasma membrane,phosphatidylinositol 3-kinase complex,membrane,clathrin-coated vesicle,vesicle,extracellular exosome	phosphatidylinositol biosynthetic process,exocytosis,endocytosis,epidermal growth factor receptor signaling pathway,insulin receptor signaling pathway,phosphatidylinositol 3-kinase signaling,vascular smooth muscle contraction,cell migration,phosphatidylinositol-3-phosphate biosynthetic process,phosphatidylinositol phosphorylation,platelet-derived growth factor receptor signaling pathway,clathrin …	ATP binding,1-phosphatidylinositol-3-kinase activity,phosphatidylinositol 3-kinase activity,1-phosphatidylinositol-4-phosphate 3-kinase activity,phosphatidylinositol binding,phosphatidylinositol kinase activity	44917.4	73389.7	60278.3	56711.8	42934.6	58141.4	54263.6	44049.1	57595.1	49144.2	44432.7	57804.2
	SYT5	Synaptotagmin-5	O00445	0.749246	0.330597	0.701547	0.261212	0.605359	0.156925	0.936338	0.790859	0.807958	0.389529	plasma membrane,integral component of membrane,cell junction,synaptic vesicle membrane,dense core granule,neuronal cell body,perinuclear region of cytoplasm,recycling endosome membrane,proximal neuron projection	vesicle fusion,chemical synaptic transmission,regulation of calcium ion-dependent exocytosis,synaptic vesicle endocytosis,calcium ion-regulated exocytosis of neurotransmitter,synaptic vesicle exocytosis	phosphatidylserine binding,calcium ion binding,calcium-dependent phospholipid binding,phosphatidylinositol-4,5-bisphosphate binding,syntaxin binding,clathrin binding,protein heterodimerization activity	344852	289753	195455	297665	308737	170814	225400	279513	165741	477613	389128	241120
	GFRA2	GDNF family receptor alpha-2	O00451	2.14375	0.208985	1.51106	0.324552	1.09819	0.788367	0.704868	0.453598	0.512276	0.237991	intracellular,plasma membrane,extrinsic component of membrane,anchored component of membrane,external side of plasma membrane,receptor complex	MAPK cascade,transmembrane receptor protein tyrosine kinase signaling pathway,axon guidance,positive regulation of peptidyl-serine phosphorylation of STAT protein,glial cell-derived neurotrophic factor receptor signaling pathway,regulation of molecular function,signal transduction,nervous system development	Ras guanyl-nucleotide exchange factor activity,glial cell-derived neurotrophic factor receptor activity,receptor activity	41154.4	30991.6	12554.9	13803.6	30191	15708.2	11246.5	22233.2	9910.59	17033.8	12453.6	10023.2
	IFRD1	Interferon-related developmental regulator 1	O00458	0.451885	0.57166	0.461923	0.578113	0.205366	0.454423	1.02221	0.92122	0.454465	0.143091	nucleus,cytoplasm	myoblast fate determination,striated muscle tissue development,negative regulation of axon extension,muscle cell differentiation,skeletal muscle tissue regeneration,negative regulation of collateral sprouting,regulation of sequence-specific DNA binding transcription factor activity	RNA polymerase II sequence-specific DNA binding transcription factor binding	5736.01	NaN	4003.23	4822.98	5132.6		2250.2	3016.79	1372.22	18206.5	NaN	3345.91
	PIK3R2	Phosphatidylinositol 3-kinase regulatory subunit beta	O00459	1.4155	0.103391	1.46972	0.211465	1.23186	0.260289	1.03831	0.855422	0.870268	0.0548488	nucleus,cytosol,phosphatidylinositol 3-kinase complex	cellular glucose homeostasis,phosphatidylinositol biosynthetic process,insulin receptor signaling pathway,regulation of autophagy,phosphatidylinositol 3-kinase signaling,protein transport,cellular response to insulin stimulus,response to endoplasmic reticulum stress,phosphatidylinositol-3-phosphate biosynthetic process,Fc-epsilon receptor signaling pathway,Fc-gamma receptor signaling pathway invo…	phosphotyrosine binding,GTPase activator activity,protein binding,1-phosphatidylinositol-3-kinase activity,protein phosphatase binding,receptor tyrosine kinase binding,phosphatidylinositol-4,5-bisphosphate 3-kinase activity,1-phosphatidylinositol-3-kinase regulator activity,protein heterodimerization activity	6630.72	NaN	6981.25	6511.7	9464.57	5223.87	6243.57	6042.31	5483.21	4935.1	3493.84	5995.63
	GOLIM4	Golgi integral membrane protein 4	O00461	1.39428	0.291324	1.41569	0.285417	1.72619	0.100859	1.01536	0.929336	1.23805	0.178841	Golgi membrane,Golgi apparatus,Golgi lumen,cis-Golgi network,endosome membrane,membrane,integral component of membrane,transport vesicle,endocytic vesicle,Golgi cisterna membrane			32290.8	45384.1	40286.5	49743.9	32631.2	37397.8	56044.8	48790.7	41207	24825.5	16762.6	43016
	PLOD2	Procollagen-lysine,2-oxoglutarate 5-dioxygenase 2	O00469	1.20043	0.676195	1.14086	0.745799	1.28643	0.47286	0.95037	0.900372	1.07163	0.843786	endoplasmic reticulum,endoplasmic reticulum membrane,rough endoplasmic reticulum membrane,extracellular exosome	response to hypoxia,cellular protein modification process,peptidyl-lysine hydroxylation,hydroxylysine biosynthetic process,oxidation-reduction process,protein O-linked glycosylation	iron ion binding,procollagen-lysine 5-dioxygenase activity,L-ascorbic acid binding,procollagen glucosyltransferase activity	13321.8	39917.2	28040.3	34233.3	12986.9	30025.1	31975.7	19431.8	35694.2	15055.2	17254.8	35398.2
	EXOC5	Exocyst complex component 5	O00471	1.00547	0.913126	0.878806	0.218281	0.879656	0.0203139	0.874026	0.208548	0.874871	0.0732237	exocyst,cytoplasm,cytosol,midbody	exocytosis,post-Golgi vesicle-mediated transport,Golgi to plasma membrane transport,protein transport,vesicle docking	protein binding,Ral GTPase binding,protein N-terminus binding	206271	226426	197141	189237	205296	155962	173617	190255	187154	202758	206879	216775
	HMGN4	High mobility group nucleosome-binding domain-containing protein 4	O00479	0.486122		0.618746		1.20331		1.27282	0.512091	2.47532		chromatin,nucleus		protein binding,nucleosomal DNA binding	2358.16	4459.02	1441.04	3961.16	NaN	3046.34	6813.92	NaN	NaN	NaN	NaN	5662.65
	NDUFA4	Cytochrome c oxidase subunit NDUFA4	O00483	0.73636	0.321977	0.822584	0.442297	0.788465	0.346754	1.11709	0.676395	1.07076	0.77799	mitochondrion,mitochondrial inner membrane,mitochondrial respiratory chain complex I,mitochondrial respiratory chain complex IV,extracellular exosome	mitochondrial electron transport, NADH to ubiquinone,mitochondrial electron transport, cytochrome c to oxygen,hydrogen ion transmembrane transport	protein binding,NADH dehydrogenase (ubiquinone) activity,cytochrome-c oxidase activity	398520	197507	428312	464524	388553	291204	378158	315525	403139	473744	597345	319995
	PSMD14	26S proteasome non-ATPase regulatory subunit 14	O00487	1.0763	0.81522	0.999386	0.997609	1.04702	0.824701	0.928536	0.796546	0.972789	0.922317	proteasome complex,extracellular region,nucleus,nucleoplasm,cytosol,proteasome regulatory particle, lid subcomplex,proteasome accessory complex,cytosolic proteasome complex,secretory granule lumen,extracellular exosome,ficolin-1-rich granule lumen	MAPK cascade,protein polyubiquitination,double-strand break repair via homologous recombination,stimulatory C-type lectin receptor signaling pathway,antigen processing and presentation of exogenous peptide antigen via MHC class I, TAP-dependent,double-strand break repair via nonhomologous end joining,ubiquitin-dependent protein catabolic process,regulation of cellular amino acid metabolic process…	protein binding,metallopeptidase activity,thiol-dependent ubiquitinyl hydrolase activity,metal ion binding,endopeptidase activator activity,Lys63-specific deubiquitinase activity,proteasome binding	597579	282343	686972	487226	559547	408144	406634	562967	554656	644239	429852	381720
	BIN1	Myc box-dependent-interacting protein 1	O00499	1.12202	0.464216	1.0188	0.859331	0.982439	0.887722	0.90801	0.531103	0.875599	0.433172	nucleus,nuclear envelope,cytoplasm,cytosol,actin cytoskeleton,membrane,Z disc,T-tubule,axon,I band,node of Ranvier,axon initial segment,lipid tube,cytoskeleton	endocytosis,nucleus organization,cytoskeleton organization,cell proliferation,endosome to lysosome transport,viral process,regulation of endocytosis,muscle cell differentiation,positive regulation of apoptotic process,regulation of neuron differentiation,positive regulation of astrocyte differentiation,nucleus localization,lipid tube assembly,membrane organization,regulation of cell cycle arrest,…	protease binding,protein binding,clathrin binding,identical protein binding,tau protein binding,actin filament binding,chaperone binding,RNA polymerase binding	89616.2	103043	68711.2	70127.2	89093.1	78106.9	74912.3	89397.5	64546.3	88494.4	72713.5	71739.1
	KPNA3	Importin subunit alpha-4	O00505	1.1413	0.257904	0.925987	0.726737	0.994028	0.963128	0.811347	0.340045	0.870965	0.248662	nuclear pore,nucleoplasm,cytosol,host cell	NLS-bearing protein import into nucleus,modulation by virus of host process,viral entry into host cell,macromolecular complex assembly,viral penetration into host nucleus,intracellular transport of virus	protein binding,protein C-terminus binding,nuclear localization sequence binding,protein transporter activity,nuclear import signal receptor activity	156634	129983	150690	125032	152623	77152.1	107975	146404	126501	149034	120425	113708
	STK25	Serine/threonine-protein kinase 25	O00506	1.33539	0.146898	1.20162	0.142625	1.29599	0.0642111	0.899832	0.474395	0.970498	0.823058	Golgi membrane,cytoplasm,extracellular exosome,Golgi apparatus	MAPK cascade,activation of MAPKKK activity,protein phosphorylation,response to oxidative stress,establishment or maintenance of cell polarity,signal transduction,regulation of mitotic cell cycle,positive regulation of stress-activated MAPK cascade,intrinsic apoptotic signaling pathway in response to hydrogen peroxide,response to hydrogen peroxide,regulation of apoptotic process,protein autophosph…	protein kinase activity,protein binding,ATP binding,MAP kinase kinase kinase kinase activity,protein homodimerization activity,metal ion binding,protein serine/threonine kinase activity	39267.5	58289.2	53854.7	43782.8	44241.1	48220.9	51590.7	49072.6	46281.2	40362.1	31030	41991.9
	USP9Y	Probable ubiquitin carboxyl-terminal hydrolase FAF-Y	O00507	1.25096	0.0374948	1.14901	0.125867	1.24349	0.062194	0.918507	0.176724	0.994033	0.936663	cytoplasm	ubiquitin-dependent protein catabolic process,transforming growth factor beta receptor signaling pathway,spermatogenesis,cell migration,protein deubiquitination,BMP signaling pathway	thiol-dependent ubiquitin-specific protease activity,cysteine-type peptidase activity,co-SMAD binding	117916	127535	136080	116155	121104	113180	112138	135347	131770	113629	99140.7	92221.8
	FAAH	Fatty-acid amide hydrolase 1	O00519	1.0121	0.948672	0.879993	0.688357	0.867611	0.501155	0.869477	0.68284	0.857242	0.543379	endoplasmic reticulum membrane,cytoskeleton,integral component of membrane,organelle membrane	fatty acid catabolic process,arachidonic acid metabolic process	amidase activity,protein binding,fatty acid amide hydrolase activity,acylglycerol lipase activity,Requires Ontology,anandamide amidohydrolase activity	16468.8	21059.8	12320.2	21819	14060	7463.31	18373	14722	9637.37	15115.3	19024.1	15113.6
	KRIT1	Krev interaction trapped protein 1	O00522	1.25172	0.62993	1.12378	0.754537	0.988317	0.926665	0.897791	0.831261	0.789566	0.616014	extracellular space,cytoplasm,microtubule,plasma membrane,cell-cell junction	angiogenesis,negative regulation of endothelial cell proliferation,small GTPase mediated signal transduction,negative regulation of endothelial cell migration,negative regulation of angiogenesis,positive regulation of protein binding,cell redox homeostasis,regulation of catalytic activity,regulation of establishment of cell polarity,negative regulation of endothelial cell apoptotic process	protein binding,phosphatidylinositol-4,5-bisphosphate binding,microtubule binding,GTPase regulator activity,macromolecular complex binding	8968.62	29112.2	13498.7	12201.9	9429.6	24676.2	15354.2	11161	14210.2	12410	12983.1	15813.8
	CHL1	Neural cell adhesion molecule L1-like protein	O00533	Only in WT		Only in WT		Only in WT						proteinaceous extracellular matrix,plasma membrane,integral component of membrane,dendrite,apical part of cell,extracellular exosome	neuron migration,cell adhesion,signal transduction,axon guidance,adult locomotory behavior,axon regeneration,exploration behavior,negative regulation of neuron apoptotic process,cognition	protease binding	NaN	NaN	NaN	NaN	NaN	NaN	NaN	NaN	NaN	3174.53	8075.22	6011.7
	VWA5A	von Willebrand factor A domain-containing protein 5A	O00534	1.39325	0.286106	1.27687	0.0244734	1.08294	0.447698	0.91647	0.715198	0.777281	0.37628	nucleus,nucleoplasm			48527.6	70069.1	35451.3	43871.7	45991.2	51317.7	35187.2	45687.5	38863.9	37020.4	39783	33764.3
	PES1	Pescadillo homolog	O00541	1.40464	0.307711	1.15706	0.576344	1.44219	0.0193144	0.823746	0.507728	1.02674	0.899587	condensed chromosome,nucleus,nucleoplasm,nucleolus,cytosol,membrane,preribosome, large subunit precursor,PeBoW complex	maturation of LSU-rRNA from tricistronic rRNA transcript (SSU-rRNA, 5.8S rRNA, LSU-rRNA),maturation of 5.8S rRNA from tricistronic rRNA transcript (SSU-rRNA, 5.8S rRNA, LSU-rRNA),rRNA processing,nucleolus organization,cell proliferation,protein localization to organelle,ribosomal large subunit biogenesis,regulation of cell cycle	RNA binding,protein binding	5866.23	NaN	8198.71	6804.41	4781.52	NaN	6883.27	7975.8	6802.43	4211.48	5717.76	5090.58
	CACNA1A	Voltage-dependent P/Q-type calcium channel subunit alpha-1A	O00555	1.25421	0.663268	0.655972	0.558332	0.584305	0.480097	0.523017	0.140078	0.465876	0.122781	nucleus,cytoplasm,plasma membrane,voltage-gated calcium channel complex,integral component of membrane,cell projection,neuronal cell body	positive regulation of cytosolic calcium ion concentration,cell death,regulation of ion transmembrane transport,regulation of insulin secretion,membrane depolarization,calcium ion transmembrane transport,membrane depolarization during action potential,response to beta-amyloid,cellular response to beta-amyloid,chemical synaptic transmission,calcium ion import,calcium ion transport	voltage-gated calcium channel activity,calcium channel activity,protein binding,high voltage-gated calcium channel activity,syntaxin binding,metal ion binding,cation channel activity	7874.1	NaN	10970.4	4573.47	7579.28	2631.21	3169.58	3662.31	6336.88	14129.5	6634.55	1773.4
	EBAG9	Receptor-binding cancer antigen expressed on SiSo cells	O00559	1.09504	0.888349	0.773678	0.74191	0.714981	0.679226	0.706528	0.232495	0.652925	0.148027	Golgi membrane,integral component of membrane,secretory granule	regulation of cell growth,apoptotic process	peptidase activator activity involved in apoptotic process	19977.8	21860.4	13314.2	16153.2	15456.4	7357.05	16791.9	8763.52	10454.9	35897	3073.56	11394.9
	SDCBP	Syntenin-1	O00560	1.35146	0.229715	1.37623	0.202073	1.36159	0.216479	1.01833	0.876099	1.00749	0.94224	extracellular region,extracellular space,nucleus,nucleoplasm,cytoplasm,endoplasmic reticulum membrane,cytosol,cytoskeleton,plasma membrane,interleukin-5 receptor complex,adherens junction,focal adhesion,membrane,nuclear membrane,azurophil granule lumen,melanosome,intracellular membrane-bounded organelle,membrane raft,extracellular exosome,blood microparticle,extracellular vesicle	negative regulation of receptor internalization,protein targeting to membrane,substrate-dependent cell migration, cell extension,chemical synaptic transmission,regulation of mitotic cell cycle,positive regulation of cell proliferation,positive regulation of epithelial to mesenchymal transition,positive regulation of pathway-restricted SMAD protein phosphorylation,actin cytoskeleton organization,p…	frizzled binding,interleukin-5 receptor binding,protein binding,phosphatidylinositol-4,5-bisphosphate binding,cytoskeletal adaptor activity,identical protein binding,cadherin binding,syndecan binding,protein heterodimerization activity,protein N-terminus binding	192074	163765	220538	208278	209719	168945	177879	204440	198377	154336	86397.4	185751
	PITPNM1	Membrane-associated phosphatidylinositol transfer protein 1	O00562	1.43527	0.20562	1.25082	0.186414	0.894005	0.534246	0.871493	0.522198	0.622885	0.141108	endoplasmic reticulum membrane,lipid particle,microtubule organizing center,cytosol,membrane,midbody,cleavage furrow,Golgi cisterna membrane,cytoplasmic ribonucleoprotein granule,cell body	lipid metabolic process,phosphatidylinositol biosynthetic process,brain development,phototransduction,protein transport,phospholipid transport	calcium ion binding,protein binding,phosphatidylinositol transporter activity,receptor tyrosine kinase binding,phosphatidylcholine binding,phosphatidylinositol binding,phosphatidic acid binding	136809	182651	101770	117616	126989	122494	89342.2	100651	72385.2	110678	72628.1	110180
	NOP56	Nucleolar protein 56	O00567	1.40785	0.066537	1.21676	0.0460645	1.42297	0.0242829	0.864266	0.228312	1.01074	0.916689	fibrillar center,nucleoplasm,nucleolus,small nucleolar ribonucleoprotein complex,cytoplasm,membrane,box C/D snoRNP complex,small-subunit processome,pre-snoRNP complex	rRNA modification,rRNA processing	RNA binding,protein binding,snoRNA binding,cadherin binding,histone methyltransferase binding	61594.7	48236.5	62502.7	53549.8	49310.5	46082.1	52737.4	58476.9	62970.1	41916.6	39806.2	40686.5
	DDX3X	ATP-dependent RNA helicase DDX3X	O00571	1.04599	0.808347	0.986064	0.949831	1.16807	0.414465	0.94271	0.710637	1.11672	0.273242	extracellular region,nucleus,nucleolus,cytoplasm,mitochondrial outer membrane,cytosol,cytoplasmic stress granule,nuclear speck,secretory granule lumen,extracellular exosome,ficolin-1-rich granule lumen,eukaryotic translation initiation factor 3 complex,cytosolic small ribosomal subunit,cytoplasmic ribonucleoprotein granule	transcription, DNA-templated,translational initiation,chromosome segregation,extrinsic apoptotic signaling pathway via death domain receptors,response to virus,RNA secondary structure unwinding,positive regulation of gene expression,viral process,Wnt signaling pathway,negative regulation of translation,positive regulation of cell growth,negative regulation of cell growth,negative regulation of pr…	DNA binding,RNA binding,GTPase activity,ATP-dependent DNA helicase activity,ATP-dependent RNA helicase activity,protein binding,ATP binding,transcription factor binding,poly(A) binding,eukaryotic initiation factor 4E binding,ATPase activity,nucleoside-triphosphatase activity,translation initiation factor binding,RNA strand annealing activity,RNA stem-loop binding,ribosomal small subunit binding,C…	488015	577350	591128	653505	491695	416392	560261	598500	691068	686036	397540	500086
	PODXL	Podocalyxin	O00592	0.943406	0.929542	0.972168	0.961456	1.04269	0.941336	1.03049	0.934401	1.10524	0.782353	ruffle,extracellular space,nucleolus,cytoplasm,microtubule organizing center,plasma membrane,integral component of plasma membrane,apical plasma membrane,lamellipodium,filopodium,microvillus membrane,slit diaphragm,intracellular membrane-bounded organelle,membrane raft,extracellular exosome	cell adhesion,negative regulation of cell adhesion,cell migration,negative regulation of cell-cell adhesion,positive regulation of cell migration,regulation of microvillus assembly,positive regulation of cell-cell adhesion mediated by integrin,glomerular visceral epithelial cell development,epithelial tube formation	protein binding	186119	542349	267723	307716	380368	338478	436650	339555	324829	155126	191649	709177
	PIR	Pirin	O00625	1.29399	0.446001	1.38565	0.387355	1.34731	0.481652	1.07083	0.841945	1.0412	0.915886	nucleus,nucleoplasm,cytoplasm,cytosol	regulation of transcription, DNA-templated,transcription from RNA polymerase II promoter,digestion,monocyte differentiation,oxidation-reduction process	transcription cofactor activity,protein binding,quercetin 2,3-dioxygenase activity,metal ion binding,dioxygenase activity	4390.02	NaN	6532.94	3567.63	5518.73	8458.65	2411.57	7131.61	7516.33	5609.61	4151.28	2901.04
	KPNA4	Importin subunit alpha-3	O00629	1.16627	0.26522	0.954479	0.804863	0.849684	0.378314	0.818403	0.311095	0.728548	0.122325	nucleus,nuclear pore,nucleoplasm,cytosol,nuclear membrane,host cell,extracellular exosome	NLS-bearing protein import into nucleus,modulation by virus of host process,response to hydrogen peroxide,intracellular transport of virus	protein binding,nuclear localization sequence binding,protein transporter activity,nuclear import signal receptor activity	33764	35324.3	26518.7	25646.6	33337.9	19260.5	25332.9	27797.5	16524	27192	31180.3	23604.4
	PPP6C	Serine/threonine-protein phosphatase 6 catalytic subunit	O00743	1.01852	0.865062	1.06963	0.49689	1.09675	0.388015	1.05017	0.64104	1.0768	0.506571	Golgi membrane,mitochondrion,cytosol	G1/S transition of mitotic cell cycle,protein dephosphorylation,innate immune response,COPII vesicle coating	protein serine/threonine phosphatase activity,protein binding,metal ion binding	104113	80201.3	97668.2	105421	104020	86687.7	87917.6	104908	110813	88030.6	104402	84420.5
	NME4	Nucleoside diphosphate kinase, mitochondrial	O00746	0.879428	0.808261	0.791583	0.641328	1.03175	0.947594	0.900112	0.766635	1.1732	0.683668	intracellular,mitochondrion,mitochondrial inner membrane,mitochondrial intermembrane space,mitochondrial matrix	nucleoside diphosphate phosphorylation,GTP biosynthetic process,UTP biosynthetic process,CTP biosynthetic process,lipid transport,nucleoside metabolic process,nucleobase-containing small molecule interconversion,regulation of apoptotic process	nucleoside diphosphate kinase activity,protein binding,ATP binding,metal ion binding,cardiolipin binding	14194.3	9062.18	25013.4	14774.8	15705.8	12967.7	12896.3	16587.1	27146.7	6377.83	17896.7	30613.2
	CES2	Cocaine esterase	O00748	1.3908	0.422735	1.32708	0.460543	0.917891	0.665937	0.954185	0.910465	0.659972	0.354275	endoplasmic reticulum,endoplasmic reticulum lumen,extracellular space	prostaglandin metabolic process,xenobiotic metabolic process,catabolic process,lipid catabolic process	methylumbelliferyl-acetate deacetylase activity,carboxylic ester hydrolase activity,triglyceride lipase activity,sterol esterase activity	42549.9	89122.4	39582.2	83924.2	37002	42482.2	48641.6	38836.1	25545.6	42985.8	39725.4	40422.4
	PIK3C2B	Phosphatidylinositol 4-phosphate 3-kinase C2 domain-containing subunit beta	O00750	0.733722	0.163804	0.756148	0.190262	0.668746	0.11215	1.03056	0.801658	0.911443	0.471845	nucleoplasm,cytoplasm,endoplasmic reticulum,cytosol,plasma membrane,phosphatidylinositol 3-kinase complex,endocytic vesicle,membrane	phosphatidylinositol biosynthetic process,biological_process,cellular response to starvation,phosphatidylinositol 3-kinase signaling,cell migration,phosphatidylinositol-3-phosphate biosynthetic process,protein kinase B signaling,phosphatidylinositol phosphorylation,autophagosome organization,phosphatidylinositol-mediated signaling	lipid kinase activity,protein binding,ATP binding,1-phosphatidylinositol-3-kinase activity,1-phosphatidylinositol-4-phosphate 3-kinase activity,phosphatidylinositol binding,phosphatidylinositol kinase activity	67178	48863.2	62933.6	54802.6	68122.3	61520.1	48673.6	60635.6	53816.1	100110	63931.3	79885.8
	WNT7A	Protein Wnt-7a	O00755											extracellular region,proteinaceous extracellular matrix,extracellular space,endoplasmic reticulum lumen,Golgi lumen,plasma membrane,cell surface,endocytic vesicle membrane,extracellular exosome,presynapse	embryonic axis specification,cartilage condensation,angiogenesis,chondrocyte differentiation,neurotransmitter secretion,axonogenesis,sex differentiation,dorsal/ventral pattern formation,regulation of receptor activity,positive regulation of endothelial cell migration,skeletal muscle satellite cell activation,skeletal muscle satellite cell maintenance involved in skeletal muscle regeneration,Wnt s…	receptor binding,frizzled binding,cytokine activity,protein binding,receptor agonist activity	1368.62	NaN	NaN	NaN		NaN	NaN	NaN	NaN	NaN	NaN	NaN
	UBE2C	Ubiquitin-conjugating enzyme E2 C	O00762	1.1602		0.665818	0.168732	0.761345	0.28167	0.573882		0.656218		ubiquitin ligase complex,nucleoplasm,anaphase-promoting complex,cytoplasm,cytosol,plasma membrane,nucleus	ubiquitin-dependent protein catabolic process,exit from mitosis,free ubiquitin chain polymerization,protein ubiquitination,regulation of mitotic metaphase/anaphase transition,anaphase-promoting complex-dependent catabolic process,positive regulation of exit from mitosis,proteasome-mediated ubiquitin-dependent protein catabolic process,cell division,negative regulation of ubiquitin-protein ligase …	ubiquitin-protein transferase activity,protein binding,ATP binding,ubiquitin protein ligase binding,ubiquitin-like protein ligase binding,ubiquitin protein ligase activity,ubiquitin conjugating enzyme activity	NaN	15654.7	NaN	10511.1	8648.25	7792.59	10968.1	9964.01	9886.64	11323.5	11236.4	17919.5
	ACACB	Acetyl-CoA carboxylase 2	O00763	1.276	0.184653	1.19323	0.106037	1.05758	0.50077	0.93513	0.621768	0.828822	0.264773	nucleus,mitochondrion,mitochondrial outer membrane,cytosol,endomembrane system	acetyl-CoA metabolic process,fatty acid biosynthetic process,biotin metabolic process,carnitine shuttle,negative regulation of gene expression,positive regulation of lipid storage,regulation of glucose metabolic process,response to organic cyclic compound,positive regulation of cellular metabolic process,response to nutrient levels,negative regulation of fatty acid beta-oxidation,response to drug…	acetyl-CoA carboxylase activity,biotin carboxylase activity,protein binding,ATP binding,biotin binding,identical protein binding,metal ion binding	156736	232907	200002	182771	182766	185858	156957	170533	161220	173508	151684	136913
	PDXK	Pyridoxal kinase	O00764	0.964538	0.914308	1.00194	0.993311	1.07339	0.774889	1.03878	0.891507	1.11285	0.713224	extracellular region,nucleus,nucleoplasm,cytosol,secretory granule lumen,specific granule lumen,extracellular exosome	cell proliferation,pyridoxal 5'-phosphate salvage,phosphorylation,vitamin B6 metabolic process,pyridoxal phosphate biosynthetic process,neutrophil degranulation	magnesium ion binding,ATP binding,zinc ion binding,pyridoxal kinase activity,pyridoxal phosphate binding,potassium ion binding,sodium ion binding,lithium ion binding,protein homodimerization activity	81343	39849.4	101948	82926.1	82104.4	66763.4	62748.8	91450.7	94123.4	83533.1	99817.8	47993.9
	SCD	Stearoyl-CoA desaturase	O00767	0.915567	0.810799	0.850487	0.713311	1.08883	0.804179	0.928919	0.812761	1.18925	0.342602	nucleolus,endoplasmic reticulum,endoplasmic reticulum membrane,membrane,integral component of membrane	unsaturated fatty acid biosynthetic process,regulation of cholesterol biosynthetic process,fatty-acyl-CoA biosynthetic process,oxidation-reduction process,monounsaturated fatty acid biosynthetic process	stearoyl-CoA 9-desaturase activity,iron ion binding,oxidoreductase activity	122216	112901	82899	145890	94909.1	54611.6	99567.1	148553	130079	89297.9	73362.3	184683
	DLGAP1	Disks large-associated protein 1	O14490	2.10297	0.253519	3.27873	0.0554629	1.34157	0.563992	1.55909	0.281462	0.637941	0.421198	cellular_component,plasma membrane,postsynaptic density,cell junction,synapse,postsynaptic membrane	chemical synaptic transmission	protein binding,protein domain specific binding	19111.4	6623.22	8893.32	16683.8	24565.1	12739.3	5150.1	12353.9	4586.64	4040.38	NaN	6937.08
	SH2B2	SH2B adapter protein 2	O14492	1.2678	0.319453	1.17042	0.638839	1.02755	0.906642	0.92319	0.748701	0.810502	0.0370341	cytoplasm,cytosol,plasma membrane	signal transduction,blood coagulation,insulin receptor signaling pathway,positive regulation of signal transduction,intracellular signal transduction,regulation of JAK-STAT cascade	signal transducer activity,SH3/SH2 adaptor activity,protein binding,JAK pathway signal transduction adaptor activity	8881.35	9029.94	8684.76	7169.62	5604.43	11779.2	7919.26	6774.54	6862.36	9786.42	5096.05	6095.67
	PLPP1	Phospholipid phosphatase 1	O14494	0.913163	0.852853	1.384	0.370237	1.24516	0.548447	1.51561	0.234725	1.36357	0.366125	plasma membrane,integral component of plasma membrane,membrane,extracellular exosome	protein dephosphorylation,lipid metabolic process,phospholipid metabolic process,protein kinase C-activating G-protein coupled receptor signaling pathway,negative regulation of cell proliferation,germ cell migration,regulation of lipid metabolic process,sphingolipid biosynthetic process,intracellular steroid hormone receptor signaling pathway,androgen receptor signaling pathway,phospholipid depho…	phosphatidate phosphatase activity,sphingosine-1-phosphate phosphatase activity,lipid phosphatase activity,phosphatase activity	5989	1860.24	3718.57	5583.99	6104.22	NaN	4446.86	6148.07	5178.57	6889.65	3703.49	2074.71
	PLPP3	Phospholipid phosphatase 3	O14495	3.55083	0.0329491	2.75659	0.0241412	3.75312	0.0208987	0.776321	0.337373	1.05697	0.820887	Golgi apparatus,plasma membrane,integral component of plasma membrane,adherens junction,membrane,extracellular exosome	negative regulation of protein phosphorylation,protein dephosphorylation,lipid metabolic process,phospholipid metabolic process,germ cell migration,regulation of Wnt signaling pathway,sphingolipid biosynthetic process,homotypic cell-cell adhesion,canonical Wnt signaling pathway involved in positive regulation of endothelial cell migration,canonical Wnt signaling pathway involved in positive regul…	phosphoprotein phosphatase activity,protein binding,phosphatidate phosphatase activity,sphingosine-1-phosphate phosphatase activity,lipid phosphatase activity,phosphatase activity	39557.1	73422.8	66766.5	49562.6	35362.3	54616	78949.7	45882.3	65154.5	8016.28	14096.8	28507.8
	ARID1A	AT-rich interactive domain-containing protein 1A	O14497	1.28949		1.09379		0.745778		0.848234	0.565652	0.578352	0.206767	nuclear chromatin,nucleus,nucleoplasm,SWI/SNF complex,npBAF complex,nBAF complex	negative regulation of transcription from RNA polymerase II promoter,formation of primary germ layer,neural tube closure,cardiac chamber development,optic cup formation involved in camera-type eye development,nucleosome disassembly,chromatin remodeling,maintenance of chromatin silencing,transcription, DNA-templated,regulation of transcription from RNA polymerase II promoter,embryo implantation,st…	DNA binding,transcription coactivator activity,protein binding,ligand-dependent nuclear receptor binding,nucleosome binding	11577.4	17590.1	12167.8	16908.1	10295.9	7857.96	NaN	10547.3	5390.31	NaN	NaN	10685.2
	SOCS2	Suppressor of cytokine signaling 2	O14508	1.22997	0.342573	0.965932	0.873714	1.2542	0.441872	0.785332	0.289731	1.0197	0.938687	cytoplasm,cytosol	regulation of cell growth,negative regulation of protein kinase activity,JAK-STAT cascade,lactation,regulation of signal transduction,positive regulation of signal transduction,protein ubiquitination,cytokine-mediated signaling pathway,response to estradiol,cellular response to hormone stimulus,interleukin-7-mediated signaling pathway,negative regulation of multicellular organism growth,negative …	protein kinase inhibitor activity,SH3/SH2 adaptor activity,growth hormone receptor binding,insulin-like growth factor receptor binding,protein binding,JAK pathway signal transduction adaptor activity	4396.43	NaN	5494.3	4393.09	4579.7	2678.48	4411.4	7044.52	3672.47	NaN	4529.01	3512.45
	ADGRB1	Adhesion G protein-coupled receptor B1	O14514	1.15757		0.783242	0.709168	1.19563	0.741964	0.676627		1.03288		phagocytic cup,extracellular space,plasma membrane,integral component of plasma membrane,cell-cell junction,focal adhesion,postsynaptic density,integral component of membrane,dendrite,dendritic spine,postsynaptic membrane,perinuclear region of cytoplasm	phagocytosis, recognition,cell adhesion,signal transduction,cell surface receptor signaling pathway,G-protein coupled receptor signaling pathway,axonogenesis,peripheral nervous system development,muscle organ development,negative regulation of cell proliferation,negative regulation of endothelial cell migration,negative regulation of angiogenesis,negative regulation of protein ubiquitination,nega…	lipopolysaccharide binding,phosphatidylserine binding,G-protein coupled receptor activity,protein binding,PDZ domain binding	6146.2	NaN	NaN	3828.43	4488.95	NaN	8114.49	5049.28	5881.11	10513	3730.54	1685.2
	PTPRT	Receptor-type tyrosine-protein phosphatase T	O14522	0.294382	0.0805578	0.255155	0.0692208	0.274611	0.0863573	0.866748	0.791946	0.932841	0.856976	plasma membrane,cell surface,integral component of membrane	protein dephosphorylation,cell adhesion,homophilic cell adhesion via plasma membrane adhesion molecules,signal transduction,transmembrane receptor protein tyrosine kinase signaling pathway,peptidyl-tyrosine dephosphorylation	protein tyrosine phosphatase activity,protein binding,beta-catenin binding,alpha-catenin binding,gamma-catenin binding,cadherin binding,delta-catenin binding	11586.5	3284.56	9166.64	6306.5	12198.4	2329.7	6219.73	9828.17	6375.45	30144.6	36544.6	14965.6
	C2CD2L	Phospholipid transfer protein C2CD2L	O14523	1.10785	0.636751	1.06042	0.781535	0.854605	0.372275	0.957185	0.847207	0.771409	0.267063	endoplasmic reticulum membrane,integral component of membrane,cortical endoplasmic reticulum,cytoplasmic side of apical plasma membrane	phospholipid transport,positive regulation of insulin secretion involved in cellular response to glucose stimulus	phospholipid transporter activity,phosphatidylinositol transporter activity,phosphatidylinositol binding,insulin binding	51569.6	36239.2	31642.7	27030.6	45971.9	41334.6	27729.1	32681.8	31735	44791.5	29637.3	33394.1
	NEMP1	Nuclear envelope integral membrane protein 1	O14524	0.411918		0.243512		0.434384		0.591166		1.05454		nuclear envelope,nuclear inner membrane,integral component of membrane	biological_process	molecular_function	NaN	10425.3	NaN	3501.64	7093.17	7894.5	6432.51	NaN	15555.3	NaN	NaN	25309.2
	ASTN1	Astrotactin-1	O14525	0.419332	0.0327804	0.360579	0.0297261	0.356247	0.0301976	0.85989	0.491184	0.849559	0.454063	cellular_component,endosome,external side of plasma membrane,integral component of membrane,clathrin-coated vesicle,perikaryon	neuron migration,neuron cell-cell adhesion,locomotory behavior		30070	50053.1	39434.7	42915	27625	32266.5	28115.7	31282.1	42173.7	115981	96986.6	72147.4
	TXNDC9	Thioredoxin domain-containing protein 9	O14530	0.919003	0.660914	1.05947	0.556462	0.850534	0.106843	1.15285	0.476125	0.925496	0.708159	cellular_component,nucleus,cytoplasm,centrosome,cytosol,midbody	biological_process,queuosine biosynthetic process,cell redox homeostasis	protein binding,cadherin binding,queuine tRNA-ribosyltransferase activity	12489.4	7282.25	13091.3	11504.7	11974.6	14406.6	10774	10682.3	8958.26	10747.5	12138.6	12873.2
	DPYSL4	Dihydropyrimidinase-related protein 4	O14531	1.18094	0.319926	1.1801	0.264699	1.21438	0.223896	0.999283	0.995489	1.02831	0.836478	cytosol	nervous system development,neuron death,neuron projection guidance	protein binding,hydrolase activity, acting on carbon-nitrogen (but not peptide) bonds,filamin binding	2.1451e+06	1.54303e+06	2.03579e+06	1.89559e+06	2136167	1.68805e+06	1.64441e+06	2.1593e+06	2.08225e+06	1.93578e+06	1.59469e+06	1.31643e+06
	TRAFD1	TRAF-type zinc finger domain-containing protein 1	O14545	1.7431	0.447398	1.09503	0.542798	0.735004	0.138032	0.628212	0.499262	0.421665	0.330565		response to cytokine,negative regulation of innate immune response	protein binding,metal ion binding	24148.6	83064.2	23403.2	23350.6	29387.2	29316.7	16221.4	20264	18590.8	30673.3	21084.5	23175.4
	COX7A2L	Cytochrome c oxidase subunit 7A-related protein, mitochondrial	O14548	0.855408	0.608972	0.809641	0.517011	0.748451	0.382781	0.946496	0.809868	0.874964	0.484209	nucleolus,mitochondrion,mitochondrial inner membrane,mitochondrial respiratory chain	mitochondrial electron transport, cytochrome c to oxygen,hydrogen ion transmembrane transport	cytochrome-c oxidase activity	50602.8	62008.2	80739.6	50643.8	51122	81239.9	50361.5	51959.9	66853.3	74748.1	105078	46206.8
	ARHGAP33	Rho GTPase-activating protein 33	O14559	0.757299	0.327318	0.600774	0.00782716	0.484786	0.000174764	0.793312	0.499397	0.640152	0.285229	cytosol,plasma membrane,cell cortex,actin cytoskeleton,macromolecular complex,cytoplasm	small GTPase mediated signal transduction,protein transport,positive regulation of GTPase activity,regulation of small GTPase mediated signal transduction	GTPase activator activity,protein binding,protein kinase binding,phosphatidylinositol binding	27227.6	48062.5	21552.3	22925.2	23621.5	30279.4	21813.9	18444.2	21735.6	43626.8	43973.8	40278
	NDUFAB1	Acyl carrier protein, mitochondrial	O14561	0.983455	0.953951	0.92777	0.823464	0.52736	0.251675	0.943378	0.781176	0.536232	0.204782	nucleoplasm,mitochondrion,mitochondrial inner membrane,mitochondrial respiratory chain complex I,mitochondrial matrix,cytosol,mitochondrial membrane	mitochondrial electron transport, NADH to ubiquinone,fatty acid biosynthetic process,fatty acid beta-oxidation,lipid A biosynthetic process,protein lipoylation,mitochondrial respiratory chain complex I assembly,cellular nitrogen compound metabolic process	acyl binding,ACP phosphopantetheine attachment site binding involved in fatty acid biosynthetic process,fatty acid binding,calcium ion binding,protein binding,NADH dehydrogenase (ubiquinone) activity,phosphopantetheine binding	29752.4	33522.8	37485.5	42399.3	29980	22676.3	8717.85	10223.3	35090	48022.5	35730.3	18703.1
	UBFD1	Ubiquitin domain-containing protein UBFD1	O14562	0.922958	0.580062	0.873811	0.404569	0.936221	0.662125	0.946751	0.676322	1.01437	0.909388			RNA binding,cadherin binding	113484	87598.1	97768.2	81858.5	111908	89170.6	90437.4	119095	93612.7	127809	107622	88365.7
	CYB561D2	Transmembrane reductase CYB561D2	O14569	0.923653	0.795467	0.844938	0.620073	1.00916	0.974106	0.914778	0.658046	1.09257	0.468666	integral component of membrane	oxidation-reduction process	metal ion binding	89103.3	70823.3	63589.9	82867.7	74459.4	47140.9	80082.2	87158.7	76967.1	65716.1	55930	120346
	DYNC1I1	Cytoplasmic dynein 1 intermediate chain 1	O14576	1.25908	0.180397	1.01878	0.901196	0.874847	0.301188	0.809152	0.226509	0.694832	0.0934062	kinetochore,condensed chromosome kinetochore,spindle pole,nucleus,cytoplasm,cytosol,cytoplasmic dynein complex,microtubule,vesicle,cytoplasmic ribonucleoprotein granule,perinuclear region of cytoplasm,recycling endosome,dynein complex	ER to Golgi vesicle-mediated transport,sister chromatid cohesion,antigen processing and presentation of exogenous peptide antigen via MHC class II,vesicle transport along microtubule,positive regulation of ATP-dependent microtubule motor activity, plus-end-directed,microtubule-based movement,transport along microtubule	motor activity,microtubule motor activity,protein binding,microtubule binding,spectrin binding,dynein light chain binding,dynein heavy chain binding,ATP-dependent microtubule motor activity, plus-end-directed	38792.5	51211.4	37829.9	38373.1	37954.8	27109.1	29048.2	29456.9	30318	39355.6	28740	33434.2
	CIT	Citron Rho-interacting kinase	O14578	0.845753	0.625721	0.686528	0.351669	1.10885	0.775119	0.811736	0.498623	1.31108	0.437524	cytosol,membrane,midbody,Golgi cisterna,cleavage furrow,neuronal cell body	G2/M transition of mitotic cell cycle,mitotic cell cycle,mitotic cytokinesis,protein phosphorylation,Golgi organization,regulation of actin polymerization or depolymerization,positive regulation of cytokinesis,intracellular signal transduction,generation of neurons,neuron apoptotic process	protein serine/threonine kinase activity,protein binding,ATP binding,Rho GTPase binding,SH3 domain binding,PDZ domain binding,metal ion binding,scaffold protein binding	8485.76	15912.2	12206.4	14236.2	6850.87	8626.04	21763.1	9060.01	17168.1	9569.09	12372.4	21338.6
	COPE	Coatomer subunit epsilon	O14579	1.17078	0.422282	0.997903	0.983807	1.01899	0.850938	0.85234	0.400552	0.870353	0.450462	Golgi membrane,nucleoplasm,endoplasmic reticulum membrane,Golgi apparatus,cytosol,COPI vesicle coat,transport vesicle	ER to Golgi vesicle-mediated transport,retrograde vesicle-mediated transport, Golgi to ER,intra-Golgi vesicle-mediated transport,protein transport	structural molecule activity,protein binding	95323.6	132686	84880.9	91256.8	92836.3	82596.2	92272.6	93593.4	86459.5	99195.6	73818.6	94235.5
	CTDSP2	Carboxy-terminal domain RNA polymerase II polypeptide A small phosphatase 2	O14595	0.851334	0.839987	0.648632	0.651496	0.914598	0.906063	0.761901	0.533005	1.07431	0.72928	nucleoplasm	negative regulation of protein phosphorylation,protein dephosphorylation,IRE1-mediated unfolded protein response,negative regulation of G1/S transition of mitotic cell cycle	protein binding,CTD phosphatase activity,metal ion binding,phosphoprotein phosphatase activity	10836.8	13048.3	19853.8	7321.99	14894.5	NaN	15308.6	NaN	16017.5	7286.96	NaN	26964.3
	EIF1AY	Eukaryotic translation initiation factor 1A, Y-chromosomal;Eukaryotic translation initiation factor 1A, X-chromosomal	O14602	0.9112	0.831804	1.4356	0.27169	1.2447	0.598453	1.5755	0.322789	1.366	0.562722	;cytosol	translational initiation;translational initiation	translation initiation factor activity,protein binding;RNA binding,translation initiation factor activity,protein binding,translation factor activity, RNA binding	34848.2	15474.8	8939.99	33441.6	40746.8	19180.7	16511	43645.3	20796.8	18672.8	20012	26353.6
	CCS	Copper chaperone for superoxide dismutase	O14618	1.34718	0.112618	1.17892	0.241399	1.02607	0.85477	0.875099	0.389639	0.761643	0.146383	nucleus,cytoplasm,cytosol,extracellular space	superoxide metabolic process,intracellular copper ion transport,removal of superoxide radicals,cellular response to oxidative stress,positive regulation of oxidoreductase activity,oxidation-reduction process	superoxide dismutase activity,copper ion binding,protein binding,zinc ion binding,protein disulfide oxidoreductase activity,superoxide dismutase copper chaperone activity,cadherin binding	35504.8	49240.2	38098.4	34689.7	31059.2	41751.3	31515.3	25313.4	36734.2	34108.8	30924.6	26152.2
	ABLIM1	Actin-binding LIM protein 1	O14639	0.884008	0.552316	0.970359	0.822197	0.847274	0.390782	1.09768	0.610266	0.958446	0.849897	stress fiber,cytoplasm,actin cytoskeleton,lamellipodium	cytoskeleton organization,visual perception,animal organ morphogenesis,lamellipodium assembly,cilium morphogenesis	actin binding,protein binding,metal ion binding,actin filament binding	39711.7	35494.8	22513.3	35863.4	38861.8	32540.1	38947.2	30377.8	24334.3	44325.9	35727.2	30488.7
	DVL1	Segment polarity protein dishevelled homolog DVL-1	O14640	0.954038	0.875069	0.788502	0.426559	0.81212	0.447986	0.826489	0.518642	0.851245	0.547893	cytosol,microtubule,postsynaptic density,clathrin-coated vesicle,growth cone,cytoplasmic vesicle,neuron projection,neuronal cell body,dendritic spine,synapse,presynapse,Wnt signalosome,lateral plasma membrane	regulation of neurotransmitter levels,positive regulation of protein phosphorylation,transcription from RNA polymerase II promoter,negative regulation of protein kinase activity,neurotransmitter secretion,axon guidance,neuromuscular junction development,neural tube development,convergent extension involved in neural plate elongation,positive regulation of Wnt signaling pathway,cytoplasmic microtu…	frizzled binding,protein binding,beta-catenin binding,enzyme binding,protein kinase binding,identical protein binding,Rac GTPase binding	12531.6	18903.1	9598.84	11677.8	14314.2	7921.72	10278.4	13860.9	10790.3	19965.9	11438.5	11606
	DVL2	Segment polarity protein dishevelled homolog DVL-2	O14641	1.24215	0.675874	1.38117	0.475184	0.92035	0.863718	1.11193	0.762997	0.740936	0.457539	nucleus,nucleoplasm,cytoplasm,cytosol,aggresome,lateral plasma membrane,nuclear body,cytoplasmic vesicle,apical part of cell,clathrin-coated endocytic vesicle	neural tube closure,positive regulation of protein phosphorylation,outflow tract morphogenesis,transcription from RNA polymerase II promoter,segment specification,heart development,Wnt signaling pathway,convergent extension involved in neural plate elongation,cellular protein localization,hippo signaling,non-canonical Wnt signaling pathway,positive regulation of JUN kinase activity,positive regul…	frizzled binding,protein binding,protein kinase binding,protein domain specific binding,protein binding, bridging,identical protein binding,protein self-association,Rac GTPase binding	22708.5	50485.9	23571.9	26810.8	32776.1	48010.2	26876.8	24130.7	20690.2	16408.3	14456.8	47037.5
	GOSR2	Golgi SNAP receptor complex member 2	O14653	0.948489	0.917274	1.27256	0.55987	1.31018	0.492301	1.34167	0.464354	1.38133	0.395865	Golgi membrane,endoplasmic reticulum membrane,Golgi apparatus,cytosol,ER to Golgi transport vesicle membrane,membrane,integral component of membrane,SNARE complex,late endosome membrane,endoplasmic reticulum-Golgi intermediate compartment membrane	protein targeting to vacuole,ER to Golgi vesicle-mediated transport,intra-Golgi vesicle-mediated transport,Golgi to vacuole transport,IRE1-mediated unfolded protein response,retrograde transport, endosome to Golgi,COPII vesicle coating,vesicle fusion with Golgi apparatus	SNARE binding,SNAP receptor activity,protein binding	60026.9	20941.3	28314.6	56908.8	59845.7	29867.6	39411.8	65652.7	45891.4	64314.5	20526.3	30377.2
	TOR1A	Torsin-1A	O14656	0.949891	0.822794	0.926333	0.761851	1.01911	0.93147	0.975199	0.851539	1.07287	0.235996	nuclear envelope,endoplasmic reticulum,endoplasmic reticulum lumen,cytosol,cytoskeleton,synaptic vesicle,membrane,cell junction,secretory granule,growth cone,cytoplasmic vesicle membrane,nuclear membrane,extrinsic component of endoplasmic reticulum membrane,intracellular membrane-bounded organelle,extracellular exosome	protein deneddylation,response to oxidative stress,organelle organization,nuclear envelope organization,cell adhesion,neuron projection development,protein localization to nucleus,wound healing, spreading of cells,intermediate filament cytoskeleton organization,synaptic vesicle transport,chaperone mediated protein folding requiring cofactor,protein homooligomerization,regulation of dopamine uptak…	protein binding,ATP binding,cytoskeletal protein binding,ATPase activity,kinesin binding,unfolded protein binding,misfolded protein binding	60409.1	67506.3	60324.9	75141.1	56555.8	51875	63101.6	70823.7	68031.6	65465.8	44043.3	88661.3
	TOR1B	Torsin-1B	O14657	1.31462	0.436008	1.20763	0.49364	1.27737	0.387063	0.918617	0.731473	0.971668	0.906575	nuclear envelope,endoplasmic reticulum,endoplasmic reticulum lumen,nuclear membrane,extracellular exosome	response to unfolded protein,endoplasmic reticulum organization,chaperone mediated protein folding requiring cofactor,protein homooligomerization,nuclear membrane organization	protein binding,ATP binding,ATPase activity	26970.1	54771.4	37855.6	40564.1	36111.9	33187.8	45430	36359.2	34419.5	26541.5	19653.9	44779.5
	STX16	Syntaxin-16	O14662	0.943504	0.829443	0.855514	0.557174	1.0365	0.840674	0.906741	0.746239	1.09856	0.682042	Golgi membrane,cytoplasm,Golgi apparatus,trans-Golgi network,cytosol,focal adhesion,integral component of membrane,SNARE complex,Golgi cisterna,trans-Golgi network membrane,intracellular membrane-bounded organelle,perinuclear region of cytoplasm,endomembrane system	intracellular protein transport,vesicle fusion,retrograde transport, endosome to Golgi,vesicle docking,Golgi ribbon formation	SNAP receptor activity,protein binding,syntaxin binding,SNARE binding	65285.7	43101.9	32920.1	40396.3	58086	29647.3	50117.9	47474.8	57642.3	63168.8	49873.1	36727.1
	ADAM10	Disintegrin and metalloproteinase domain-containing protein 10	O14672	1.15784	0.607275	1.11244	0.694525	1.18526	0.536342	0.960782	0.753292	1.02368	0.860031	Golgi membrane,nucleus,cytoplasm,endoplasmic reticulum lumen,Golgi apparatus,Golgi-associated vesicle,plasma membrane,focal adhesion,cell surface,postsynaptic density,membrane,integral component of membrane,specific granule membrane,extracellular exosome,tertiary granule membrane,perinuclear endoplasmic reticulum,tetraspanin-enriched microdomain	in utero embryonic development,protein phosphorylation,membrane protein ectodomain proteolysis,negative regulation of cell adhesion,Notch signaling pathway,Notch receptor processing,integrin-mediated signaling pathway,cell-cell signaling,positive regulation of cell proliferation,positive regulation of T cell chemotaxis,protein processing,extracellular matrix disassembly,positive regulation of cel…	endopeptidase activity,metalloendopeptidase activity,receptor binding,integrin binding,protein binding,metallopeptidase activity,SH3 domain binding,protein kinase binding,protein homodimerization activity,metal ion binding	425533	501006	345414	436219	397773	388078	420263	487188	394619	315189	241805	541559
	EI24	Etoposide-induced protein 2.4 homolog	O14681	1.55309	0.196889	1.27389	0.401791	1.13487	0.542675	0.820225	0.495471	0.730718	0.286953	endoplasmic reticulum,endoplasmic reticulum membrane,Golgi apparatus,cytosol,membrane,integral component of membrane,nuclear membrane	apoptotic process,macroautophagy,negative regulation of cell growth		37627.5	69578.6	45667	30004.9	39754.3	55631.1	41646.7	34597.4	35463	26867.9	26902.4	44661
	ENC1	Ectoderm-neural cortex protein 1	O14682	0.996389	0.988795	1.37036	0.230599	1.49129	0.551085	1.37533	0.0673154	1.4967	0.54209	nuclear chromatin,nucleus,nucleoplasm,nucleolus,cytoplasm,cytoskeleton,nuclear matrix,Cul3-RING ubiquitin ligase complex,neuronal cell body	multicellular organism development,nervous system development,proteasomal ubiquitin-independent protein catabolic process,positive regulation of neuron projection development,protein ubiquitination,negative regulation of translation,protein ubiquitination involved in ubiquitin-dependent protein catabolic process	actin binding,protein binding	4096.11	NaN	3531.86	5516.02	4974.95	NaN	5131.72	1527.77	10465.7	5073.78	2219.7	4189.93
	TP53I11	Tumor protein p53-inducible protein 11	O14683	1.2924	0.422761	1.07108	0.582468	0.87186	0.50848	0.828748	0.525859	0.674604	0.285137	integral component of membrane	negative regulation of cell proliferation		1.21207e+06	1.47755e+06	637616	900476	1.01511e+06	841852	953951	761191	529424	893821	694182	986453
	APAF1	Apoptotic protease-activating factor 1	O14727	1.66903	0.101968	1.48914	0.256785	1.56181	0.0423337	0.892218	0.673422	0.935757	0.722943	extracellular region,nucleus,cytosol,macromolecular complex,secretory granule lumen,apoptosome,extracellular exosome,ficolin-1-rich granule lumen	response to hypoxia,neural tube closure,apoptotic process,activation of cysteine-type endopeptidase activity involved in apoptotic process,nervous system development,aging,response to nutrient,activation of cysteine-type endopeptidase activity involved in apoptotic process by cytochrome c,cardiac muscle cell apoptotic process,cell differentiation,forebrain development,glial cell apoptotic process…	nucleotide binding,protein binding,ATP binding,cysteine-type endopeptidase activator activity involved in apoptotic process,heat shock protein binding,identical protein binding,ADP binding	86872.3	131948	143942	83973.9	86467.6	153222	106508	100069	132880	66316.3	71739.1	79293.2
	RIOK3	Serine/threonine-protein kinase RIO3	O14730	1.36081	0.315578	1.06555	0.777462	0.549286	0.144269	0.783028	0.396351	0.403645	0.0853613	cytosol,preribosome, small subunit precursor	rRNA processing,protein phosphorylation,chromosome segregation,maturation of SSU-rRNA,negative regulation of protein homooligomerization,positive regulation of interferon-beta production,negative regulation of MDA-5 signaling pathway,negative regulation of I-kappaB kinase/NF-kappaB signaling,innate immune response,positive regulation of innate immune response,defense response to virus,cellular re…	protein serine/threonine kinase activity,protein binding,ATP binding,metal ion binding,caspase binding	NaN	10887.1	7907.22	4948.02	7637.39	9489.3	6107.07	1251.23	4021.06	5860	6845.25	8011.39
	IMPA2	Inositol monophosphatase 2	O14732	0.161526		0.24549		0.214041		1.51982	0.543526	1.32512	0.549277	cytoplasm,cytosol	inositol metabolic process,inositol biosynthetic process,phosphate-containing compound metabolic process,signal transduction,inositol phosphate metabolic process,phosphatidylinositol phosphorylation,inositol phosphate dephosphorylation	protein binding,inositol monophosphate 1-phosphatase activity,protein homodimerization activity,metal ion binding,inositol monophosphate 3-phosphatase activity,inositol monophosphate 4-phosphatase activity	7362.29	14006.8	3029.32	4602.31	9808.81	22670	8484.52	NaN	13069.3	NaN	NaN	50349.8
	MAP2K7	Dual specificity mitogen-activated protein kinase kinase 7	O14733	1.18534	0.312327	1.23202	0.211824	1.11029	0.492399	1.03937	0.671497	0.936678	0.485113	nucleus,cytoplasm,cytosol	apoptotic process,response to osmotic stress,signal transduction,JNK cascade,activation of JUN kinase activity,regulation of mitotic cell cycle,response to heat,response to UV,peptidyl-tyrosine phosphorylation,positive regulation of telomere maintenance via telomerase,response to tumor necrosis factor,proteolysis in other organism,Fc-epsilon receptor signaling pathway,regulation of apoptotic proc…	magnesium ion binding,protein serine/threonine kinase activity,MAP kinase kinase activity,protein tyrosine kinase activity,protein binding,ATP binding,enzyme binding,protein kinase binding,protein phosphatase binding,JUN kinase kinase activity	62807	67544.5	79880	72370.9	67767.2	78371	62328.5	65227.1	69363.4	73988.1	55499.2	47871.6
	ACOT8	Acyl-coenzyme A thioesterase 8	O14734	0.976559	0.918189	1.08069	0.734164	0.794055	0.389519	1.10663	0.543394	0.813115	0.246687	mitochondrion,peroxisomal matrix	acyl-CoA metabolic process,bile acid biosynthetic process,fatty acid catabolic process,viral process,peroxisome fission,fatty acid beta-oxidation using acyl-CoA oxidase,alpha-linolenic acid metabolic process,dicarboxylic acid catabolic process,negative regulation of CD4 biosynthetic process	acetyl-CoA hydrolase activity,receptor binding,protein binding,CoA hydrolase activity,palmitoyl-CoA hydrolase activity,choloyl-CoA hydrolase activity,acyl-CoA hydrolase activity,carboxylic ester hydrolase activity,medium-chain acyl-CoA hydrolase activity,long-chain acyl-CoA hydrolase activity	185714	251361	186116	276468	189929	223246	205208	155193	146326	277004	219335	141811
	CDIPT	CDP-diacylglycerol--inositol 3-phosphatidyltransferase	O14735	1.39173	0.0294013	1.44013	0.275878	1.28165	0.259449	1.03477	0.888941	0.920902	0.627126	Golgi membrane,endoplasmic reticulum membrane,Golgi apparatus,plasma membrane,membrane,integral component of membrane	phosphatidylinositol biosynthetic process,CDP-diacylglycerol metabolic process	CDP-diacylglycerol-inositol 3-phosphatidyltransferase activity,protein binding,diacylglycerol binding,manganese ion binding,carbohydrate binding,alcohol binding	277389	262929	222425	344533	285192	159541	249764	282470	170178	208694	166404	172955
	PDCD5	Programmed cell death protein 5	O14737	1.01902	0.862973	0.92935	0.329354	0.854654	0.25311	0.912004	0.46864	0.838702	0.282897	nucleus,cytoplasm,cytosol,extracellular exosome	apoptotic process,negative regulation of cell proliferation,positive regulation of gene expression,positive regulation of apoptotic process,positive regulation of cysteine-type endopeptidase activity involved in apoptotic process,cellular response to transforming growth factor beta stimulus,positive regulation of release of cytochrome c from mitochondria,positive regulation of protein import into…	DNA binding,protein binding,heparin binding,acetyltransferase activator activity,beta-tubulin binding	122592	114742	89043.6	87743.6	105875	104039	107091	93562.3	73080.3	102834	104798	112654
	PRMT5	Protein arginine N-methyltransferase 5	O14744	1.09568	0.0952866	1.23837	0.0459478	1.0781	0.463656	1.13024	0.110399	0.983959	0.864251	nucleus,nucleoplasm,cytoplasm,Golgi apparatus,cytosol,methylosome,histone methyltransferase complex	spliceosomal snRNP assembly,DNA-templated transcription, termination,regulation of transcription, DNA-templated,regulation of mitotic nuclear division,cell proliferation,peptidyl-arginine methylation,peptidyl-arginine methylation, to symmetrical-dimethyl arginine,circadian regulation of gene expression,peptidyl-arginine N-methylation,endothelial cell activation,histone H4-R3 methylation,regulatio…	core promoter sequence-specific DNA binding,transcription corepressor activity,protein binding,methyltransferase activity,methyl-CpG binding,histone-arginine N-methyltransferase activity,protein-arginine N-methyltransferase activity,protein-arginine omega-N symmetric methyltransferase activity,identical protein binding,ribonucleoprotein complex binding,histone methyltransferase activity (H4-R3 sp…	263284	259401	286469	285838	296930	331768	223178	280849	292149	251329	241047	246122
[truncated: 6,750 more rows]
